# Supplementary material for: Identification and Characterization of a cis-Regulatory Element for Zygotic Gene Expression in Chlamydomonas reinhardtii
Source: G3 (Bethesda). 2016 Mar 23;6(6):1541–8. doi: 10.1534/g3.116.029181 (PMC4889651; doi:10.1534/g3.116.029181)
Supplement: Supplemental Material [file supp_g3.116.029181_TableS1.xlsx]

## Sheet: Table S1 Legend
Table S1. Zygotically upregulated (Sheet2) and downregulated (Sheet3) genes identified from transcriptome analysis (Lopez et al. 2015).

## Sheet: zygote specific expression
geneID	Phylogenomics	PredAlgo prediction (C: chloroplast targeted; M: mitochondrial targeted; SP: secretory protein)	Manual curation	possible zygotic contribution (null: no speculation)	Synonyms	Description	ZYRE FIMO/bp TSS upstream -2000 to -1001	ZYRE FIMO/bp TSS upstream -1000 to -501	ZYRE FIMO/bp TSS upstream -500 to -401	ZYRE FIMO/bp TSS upstream -400 to -301	ZYRE FIMO/bp TSS upstream -300 to -201	ZYRE FIMO/bp TSS upstream -200 to -151	ZYRE FIMO/bp TSS upstream -150 to -101	ZYRE FIMO/bp TSS upstream -100 to -51	ZYRE FIMO/bp TSS upstream -50 to -1	ZYRE FIMO/bp 5'-UTR	ZYRE FIMO/bp CDS	ZYRE FIMO/bp intron	ZYRE FIMO/bp 3'-UTR	ZYRE FIMO/bp downstream flank 500
Cre01.g000017	Chlamydomonas	O	no description	null	g2.t1		0	0	0	0	0	0	0	0	0	0	0.00157233	0	0	0
Cre01.g004950	Cellular organisms	O	Type 1 glutamine amidotransferase (GATase1)-like domain;	null	g120.t1		0	0	0	0	0	0	0	0	0	0	0	0.00106157	0.0012987	0
Cre01.g006352	Chlamydomonas	O	no description	null	g155.t1		0	0	0	0	0	0	0	0	0	0	0	0.000887311	0	0
Cre01.g006500	Volvocine	O	no description	null	g159.t1		0	0	0	0	0	0	0	0	0	0.00221239	0	0	0	0
Cre01.g006600	Viridiplantae	O	reverse transcriptase	null	Cre01.g006600.t1.1 | g163.t1		0	0	0	0	0	0	0	0	0	0	0.000381388	0	0	0
Cre01.g006733	Chlamydomonas	O	no description	null	g174.t1		0	0	0	0	0	0	0	0	0	0	0	0.00119474	0	0
Cre01.g007550	Eukaryota	SP	glycosyltransferase	cell wall	g195.t1		0	0	0	0	0	0	0.02	0	0	0	0	0	0	0
Cre01.g007737	Eukaryota	C	BT1 family	null	FBT1 | g199.t1		0	0	0	0	0	0	0	0	0	0	0	0.000489836	0	0
Cre01.g007901	Cellular organisms	M	MatE protein-like	Nuclear DNA function	g203.t1 | g203.t2 | g203.t3		0	0	0	0	0	0	0	0	0	0	0	0.000141403	0	0
Cre01.g013200	Volvocine	SP	no domains. Has one Volvox ortholog	null	Cre01.g013200.t1.1 | g324.t1		0.002	0	0	0	0.01	0	0	0	0	0.0033389	0	0	0	0.002
Cre01.g014450	Eukaryota	O	no description	null	g351.t1		0	0	0	0	0	0	0	0.04	0	0.0045045	0	0	0	0
Cre01.g016400	Chlamydomonas	O	No domains. No homologs	null	g389.t1		0	0	0	0	0	0	0	0	0	0	0	0.00248756	0	0
Cre01.g016651	Chlamydomonas	O	no description	null	g398.t1		0.001	0	0	0	0	0	0	0	0	0	0	0	0	0
Cre01.g016700	Volvocine	O	No domains. Small family withs several paralogs in Chlamy and in Volvox.	null	g399.t1		0	0	0	0	0	0	0	0	0	0	0.00193798	0	0	0
Cre01.g019400	Chlamydomonas	O	no description	null	Cre01.g019400.t1.1 | g454.t1		0	0	0	0	0	0	0	0	0	0	0	0	0	0
Cre01.g020100	Volvocine	SP	no description	null	g467.t1		0.001	0	0	0	0	0	0	0	0	0	0.000114155	0	0	0
Cre01.g021150	Cellular organisms	O	tRNA (uracil-5-)-methyltransferase	null	TMU1 | g491.t1 | g491.t2	tRNA (uracil-5-)-methyltransferase	0	0	0	0	0	0	0	0	0	0	0	0.000554324	0	0
Cre01.g021450	Eukaryota	O	TPR protein	null	TPR4 | g497.t1 | g497.t2 | g497.t3		0	0.002	0	0	0	0	0	0	0	0	0	0.000955566	0	0
Cre01.g024350	Eukaryota	SP	Endomembrane protein 70	null	Cre01.g024350.t1.1 | g563.t1		0	0	0	0	0	0	0	0	0	0.00917431	0	0	0	0
Cre01.g025200	Eukaryota	SP	MMP4, metalloproteinase/gametolysin	cell wall	Cre01.g025200.t1.1 | MMP4 | g579.t1	Metalloproteinase of VMP family	0	0	0.01	0	0	0	0	0	0	0	0.000597372	0.000503018	0	0
Cre01.g026250	Eukaryota	O	Alpha-galactosidase	cell wall	AGA1 | Cre01.g026250.t1.1 | g603.t1	Alpha-galactosidase	0	0	0.01	0	0	0	0	0	0	0	0.000515198	0	0.00315457	0
Cre01.g026300	Cellular organisms	O	TPR protein	null	Cre01.g026300.t1.1 | g604.t1		0	0.002	0	0	0	0	0	0	0	0	0.000203749	0.00074599	0	0
Cre01.g031700	Chlorophyta	O	methyltransferase	null	FKM1 | g716.t1 | g716.t2 | g716.t3		0.001	0	0	0	0	0	0	0	0	0	0	0.000385431	0	0.002
Cre01.g032450	Eukaryota	SP	not sure	null	Cre01.g032450.t1.1 | g734.t1		0	0	0	0	0	0	0	0	0	0	0	0.000254388	0	0.004
Cre01.g032900	Eukaryota	C	not sure	null	g743.t1 | g743.t2 | g743.t3		0.001	0	0	0	0	0	0	0	0	0	0.00112613	0	0.00104094	0
Cre01.g033150	Viridiplantae	O	Has Volvox ortholog. Family present in algae and plants	null	Cre01.g033150.t1.1 | g749.t1		0	0	0	0	0	0	0	0	0	0	0	0.000477099	0	0
Cre01.g033532	Chlamydomonas	O	no description	null	g758.t1		0	0	0	0	0	0	0	0	0	0	0	0	0	0
Cre01.g033750	Chlamydomonas	C	No domains. No homologs	null	g762.t1		0	0	0	0	0	0	0.02	0	0	0.00307692	0.000724638	0	0	0
Cre01.g033763	Viridiplantae	C	PLPDE_IV domain. PyridoxaL 5'-Phosphate Dependent Enzymes class IV (PLPDE_IV). This D-amino acid superfamily, one of five classes of PLPDE, consists of branched-chain amino acid aminotransferases (BCAT), D-amino acid transferases (DAAT), and 4-amino-4-deoxychorismate lyases (ADCL)	chloroplast carotenoid metabolism	Cre01.g033763.t1.1 | g763.t1		0	0	0	0	0	0	0	0	0	0	0	0	0	0
Cre01.g035800	Eukaryota	O	Inwardly-rectifying potassium channel	chloroplast carotenoid metabolism	Cre01.g035800.t1.1 | IRK2 | g806.t1	Inwardly-rectifying potassium channel	0	0	0	0	0	0	0	0	0	0	0	0.000584624	0	0
Cre01.g037600	Eukaryota	M	not sure	null	g843.t1		0	0	0	0	0	0.02	0	0	0.02	0	0.000527426	0	0	0
Cre01.g040950	Eukaryota	O	Alpha kinase family; von Willebrand factor type A	null	Cre01.g040950.t1.1 | g917.t1		0	0	0	0	0	0	0	0	0	0	0	0.00144718	0	0
Cre01.g041550	Cellular organisms	C	kinase	null	g930.t1		0	0	0	0	0	0	0	0	0	0.00655022	0	0	0.000433088	0
Cre01.g046450	Chlorophyta	C	No domains. Part of paralogous cluster of ~6 genes on Chr. 1	null	Cre01.g046450.t1.1 | g1047.t1		0.001	0	0	0	0	0	0	0	0	0.00219298	0	0.0013947	0	0
Cre01.g046500	Chlorophyta	C	No domains. Part of paralogous cluster of ~6 genes on Chr. 1	null	Cre01.g046500.t1.1 | g1036.t1		0	0	0	0	0	0	0	0	0	0.00411523	0	0.00107296	0	0
Cre01.g046501	Chlorophyta	C	No domains. Part of paralogous cluster of ~6 genes on Chr. 1	null	g1037.t1		0	0	0	0	0	0	0	0	0	0.00220264	0	0.0013947	0	0
Cre01.g046502	Chlorophyta	C	No domains. Part of paralogous cluster of ~6 genes on Chr. 1	null	g1038.t1		0	0	0	0	0	0	0	0	0	0.00221729	0	0.0013947	0	0
Cre01.g046600	Chlamydomonas	O	No domains. No homologs	null	g1011.t1		0	0	0	0	0	0	0	0	0	0	0.000607165	0.00221893	0	0
Cre01.g047100	Chlorophyta	C	Chlamydomonas-specific family protein	null	g1046.t1		0	0	0	0	0.01	0	0	0	0	0	0	0.0013587	0.000710227	0.002
Cre01.g047200	Chlorophyta	C	No domains. Part of paralogous cluster of ~6 genes on Chr. 1	null	g1048.t1 | g1048.t2		0	0	0	0	0	0	0	0	0	0.0042735	0	0	0	0
Cre01.g050316	Cellular organisms	O	50S ribosomal protein L3	null	Cre01.g050308.t1.2 | Cre01.g050308.t2.1 | g1112.t1 | g1112.t2		0.001	0	0	0	0	0	0	0	0	0	0	0.00252525	0	0
Cre01.g050800	Eukaryota	M	chromosome segregation protein SMC, common bacterial type; SMC (structural maintenance of chromosome. .	null	g1125.t1		0	0	0	0	0	0	0	0	0	0	0	0.000274499	0	0.002
Cre01.g051350	Eukaryota	C	No domains. No homologs	Chloroplast glutathione metabolism	g1137.t1		0	0	0	0	0.01	0	0	0	0	0	0	0.00058072	0	0
Cre01.g070202	Volvocine	O	no domains. Has one Volvox ortholog	null	Cre23.g765900.t1.1 | Cre23.g765900.t1.2 | g1286.t1		0	0	0	0	0	0	0	0	0	0	0	0.00130039	0.00229095	0
Cre02.g074200	Volvocine	M	No domains. Has weak Volvox homolog.	null	Cre02.g074200.t1.1 | g1316.t1		0	0	0	0	0	0	0	0	0	0	0	0	0	0
Cre02.g074250	Volvocine	C	No domains. No homologs	null	g1318.t1		0	0	0	0	0	0	0.02	0.02	0	0	0.000196078	0	0	0.002
Cre02.g074650	Eukaryota	O	not sure	null	Cre02.g074650.t1.1 | g1331.t1		0	0	0.01	0	0	0	0	0	0	0	0	0.000375375	0	0
Cre02.g075350	Cellular organisms	O	NimA-related protein kinase	null	CNK1 | Cre02.g075350.t1.1 | g1348.t1 | g1348.t2 | g1348.t3	NimA-related protein kinase	0	0.002	0	0	0	0	0	0	0	0.00290276	0	0	0	0
Cre02.g075850	Cellular organisms	O	Protein kinase	null	SNRK2 | STK12 | STPK12 | g1359.t1 | g1359.t2	Serine/threonine protein kinase	0	0	0	0	0	0	0	0	0	0	0	0.00107296	0	0
Cre02.g080050	Chlorophyta	O	Poly(ADP-ribose) polymerase and DNA-Ligase Zn-finger region	null	Cre02.g080050.t1.1 | g1462.t1		0	0	0	0	0	0	0	0	0	0	0	0.000757576	0.000863558	0
Cre02.g080600	Cellular organisms	SP	BIP2 is one of 8 genes encoding HSP7-like proteins in Chlamydomonas that contains an ER retention motif, an ER-targeting sequence and is most similar to ER-HSP7s from other organisms [PMID: 16143837]	null	BIP2 | Cre02.g080600.t1.1 | g1473.t1		0	0	0	0	0	0.02	0	0	0	0	0	0	0	0
Cre02.g080850	Eukaryota	O	Putative peptidyl-prolyl cis-trans isomerase, cyclophilin-type	metabolism	CYN11 | Cre02.g080850.t1.1 | g1478.t1		0	0	0.02	0	0	0	0	0	0.02	0	0	0.000609385	0	0
Cre02.g081500	Eukaryota	O	UAA2, UAA transporter family	null	Cre02.g081500.t1.1 | UAA2 | g1492.t1		0	0	0	0	0	0	0	0	0	0	0	0.00104348	0	0
Cre02.g083800	Cellular organisms	O	dTDP-glucose 4,6-dehydratase	cell wall	Cre02.g083800.t1.1 | SNE5 | g1543.t1 | g1543.t2	dTDP-glucose 4,6-dehydratase	0.001	0	0	0	0	0	0	0	0	0	0	0.000374672	0	0
Cre02.g087400	Chlamydomonas	C	ZIP14/ZIL1, putative ZIP transporter	null	Cre02.g087400.t1.1 | ZIL1 | ZIP14 | g1623.t1	Putative ZIP transporter	0	0	0	0	0	0	0	0	0	0	0.00196464	0	0	0
Cre02.g087500	Chlamydomonas	M	No domains. No homologs	null	g1625.t1		0	0	0	0	0	0	0	0	0	0	0	0	0	0
Cre02.g091000	Eukaryota	C	membrane protein	null	Cre02.g091000.t1.1 | g1701.t1		0	0	0	0	0	0	0	0	0	0	0	0	0.00148148	0
Cre02.g091300	Chlamydomonas	C	no description	null	g1709.t1		0	0	0	0	0	0	0	0	0	0	0	0	0	0
Cre02.g091350	Chlamydomonas	C	not sure	null	g1710.t1 | g1710.t2		0	0	0	0	0	0	0	0	0	0	0	0	0	0
Cre02.g091550	Viridiplantae	M	Whirly transcription factor	Transcription factor	Cre02.g091550.t1.1 | EZY18 | PBF2 | g1714.t1		0	0	0	0	0.01	0	0	0	0	0	0	0.000823723	0	0
Cre02.g091567	Chlamydomonas	O	No domains. No homologs	null	g1715.t1 | g1715.t2		0	0	0	0	0	0	0	0	0	0	0	0	0	0
Cre02.g091600	Chlamydomonas	O	No domains. No homologs	null	g1716.t1		0	0	0	0	0	0	0	0	0	0	0	0	0	0
Cre02.g091650	Chlamydomonas	C	No domains. No homologs	null	g1717.t1		0	0	0	0	0	0	0	0	0	0	0	0	0	0
Cre02.g093117	Chlamydomonas	C	no description	null	g1751.t1		0	0.002	0	0	0	0	0	0	0	0	0	0	0	0
Cre02.g093700	Cellular organisms	O	not sure	null	g1770.t1 | g1770.t2		0	0	0	0	0	0	0	0	0	0	0.000460087	0.000214362	0	0
Cre02.g094700	Chlamydomonas	O	No domains. No homologs	null	Cre02.g094700.t1.1 | g1791.t1		0	0	0	0	0	0	0	0	0	0	0.00102093	0	0	0.002
Cre02.g095039	Chlamydomonas	C	no description	null	Cre11.g470200.t1.1 | Cre11.g470200.t1.2 | Cre11.g470200.t2.1 | g1809.t1 | g1809.t2		0	0	0	0	0	0	0	0	0	0.011236	0	0.000494315	0.00073278	0.002
Cre02.g095054	Chlamydomonas	M	no description	null	g1828.t1 | g1828.t2 | g1828.t3		0	0	0	0	0	0	0	0	0	0	0	0	0	0
Cre02.g095250	Cellular organisms	M	AAA domain	null	g1933.t1		0	0	0	0	0	0	0	0	0	0	0.00019859	0.000421585	0	0
Cre02.g095294	Eukaryota	O	von Willebrand factor type A domain	null	Cre02.g095294.t1.1 | g1934.t1		0	0	0	0	0	0	0	0	0	0	0	0	0	0
Cre02.g096500	Viridiplantae	O	not sure	null	g1960.t1 | g1960.t2		0	0	0	0	0	0	0	0	0	0.00154321	0.0003367	0	0.00125	0
Cre02.g097800	Cellular organisms	O	ABC transporter	cell wall	HLA3 | MRP1 | g1989.t1	ABC transporter	0	0	0	0	0	0	0	0.02	0	0.00490196	0.000251383	0	0	0
Cre02.g099100	Eukaryota	C	not sure	null	g2016.t1		0.001	0	0	0	0	0	0	0	0	0	0.000350508	0.000289939	0	0
Cre02.g106200	Eukaryota	SP	Triose phosphate transporter	cell wall	Cre02.g106200.t1.1 | TPT4 | g2177.t1		0	0	0	0	0	0	0	0	0	0	0	0.00151362	0	0
Cre02.g107256	Chlamydomonas	M	No domains. No homologs	null	Cre02.g107250.t1.3 | g2199.t1		0	0	0	0	0	0	0	0	0	0	0	0	0	0.002
Cre02.g107450	Eukaryota	M	ATP-sulfurylase, metabolic process	null	ATS2 | Cre02.g107450.t1.1 | g2203.t1	ATP-sulfurylase	0	0.004	0	0	0	0	0	0	0	0	0.00155039	0	0	0
Cre02.g107700	Cellular organisms	SP	not sure	null	g2208.t1		0	0.002	0	0	0	0	0	0	0	0	0.000521648	0.000719424	0	0
Cre02.g110263	Chlamydomonas	O	no description	null	g2263.t1 | g2263.t2 | g2263.t3		0	0	0	0	0	0	0	0	0	0	0	0.00055371	0.000763942	0
Cre02.g111500	Cellular organisms	O	not sure	null	g2294.t1 | g2294.t2		0.001	0	0	0	0	0	0	0	0	0	0.000499251	0	0	0
Cre02.g111900	Chlamydomonas	SP	no description	null	g2303.t1 | g2303.t2		0	0	0	0	0.01	0	0	0	0	0	0	0	0	0
Cre02.g113750	Volvocine	SP	no description	null	g2345.t1		0	0	0	0	0	0	0	0	0	0	0	0	0	0
Cre02.g113809	Volvocine	O	BTB/POZ domain	null	Cre02.g113809.t1.1 | g2349.t1		0.001	0	0	0	0	0	0	0	0	0	0	0	0	0
Cre02.g115400	Eukaryota	SP	WSC domain protein. PF01822. Has several distant paralogs in Chlamy and Volvox	cell wall	g2385.t1		0	0	0	0	0	0	0	0	0	0	0.000237473	0.000468092	0	0
Cre02.g115500	Volvocine	C	Has two Chlamy paralogs as on Chr. 12 and one Volvox homolog. EEP superfamily domain. Exonuclease-Endonuclease-Phosphatase (EEP) domain superfamily This large superfamily includes the catalytic domain (exonuclease/endonuclease/phosphatase or EEP domain) of a diverse set of proteins including the ExoIII family of apurinic/apyrimidinic (AP) endonucleases, inositol polyphosphate 5-phosphatases (INPP…	Chloroplast DNA function	Cre02.g115500.t1.1 | g2387.t1		0	0	0	0.01	0	0	0	0	0	0.00318471	0.00184162	0	0.00173913	0.004
Cre02.g117200	Chlorophyta	C	beta-galactosidase metabolism	cell wall	Cre02.g117200.t1.1 | g2427.t1		0.001	0	0	0	0	0	0	0	0	0.00205761	0	0.00106383	0	0
Cre02.g117600	Volvocine	SP	No domains. Has two paralogs on Chr. 1	null	g2438.t1		0	0	0	0	0	0	0	0	0	0.00202429	0	0	0	0
Cre02.g117650	Eukaryota	SP	Glycosyl transferase family 90	null	g2439.t1		0	0	0	0	0.01	0	0	0	0	0	0	0.000454339	0.00296736	0
Cre02.g117781	Volvocine	O	no description	null	g2443.t1		0	0	0	0	0	0	0	0	0	0	0.00103199	0.00195567	0	0
Cre02.g118100	Chlamydomonas	O	no description	null	Cre02.g118100.t1.1 | g2450.t1		0	0	0	0.01	0	0	0	0.02	0	0	0	0.00329489	0.000698812	0
Cre02.g119800	Volvocine	SP	not sure	null	g2488.t1		0	0	0	0.01	0	0	0	0	0	0	0.000243398	0	0	0
Cre02.g141126	Chlamydomonas	O	no description	null	g2690.t1		0.001	0	0	0	0	0	0	0	0	0	0	0	0	0
Cre02.g141850	Viridiplantae	C	no description	null	g2654.t1		0	0	0	0	0	0	0	0	0	0	0	0	0	0
Cre02.g141900	Viridiplantae	O	membrane trafficking protein	null	Cre02.g141900.t1.1 | g2653.t1		0	0	0	0	0	0	0	0	0	0	0	0	0	0
Cre02.g141966	Cellular organisms	O	protein kinase	null	Cre15.g646650.t1.1 | Cre15.g646650.t2.1 | Cre15.g646650.t3.1 | Cre15.g646650.t4.1 | g2740.t1 | g2740.t2 | g2740.t3 | g2740.t4		0	0	0	0	0	0	0	0	0	0	0	0	0.00052687	0.002
Cre02.g141986	Eukaryota	O	not sure	null	Cre15.g646600.t1.1 | g2741.t1		0	0	0	0	0	0	0	0	0	0	0	0.000553097	0	0
Cre02.g143087	Chlamydomonas	O	no description	null	g2814.t1 | g2814.t2		0	0	0	0	0	0	0	0	0	0	0	0.00225734	0	0
Cre02.g143107	Chlamydomonas	C	no description	null	g2815.t1		0	0	0	0	0	0	0	0	0	0	0	0	0	0
Cre02.g143227	Chlamydomonas	O	no description	null	Cre36.g784300.t1.1 | Cre36.g784300.t2.1 | Cre36.g784300.t3.1 | g2821.t1 | g2821.t2 | g2821.t3		0	0	0	0	0	0	0	0	0	0	0	0	0	0
Cre02.g143627	Chlamydomonas	SP	no description	null	g2841.t1		0.001	0	0	0	0	0.02	0	0	0	0	0	0	0	0
Cre02.g147800	Eukaryota	O	Putative phosphoglyceride transfer protein	null	Cre02.g147800.t1.1 | g2505.t1	Putative phosphoglyceride transfer protein	0	0	0	0	0	0	0	0	0	0	0	0.000301386	0.00252207	0
Cre03.g146387	Eukaryota	O	no description	null	g2984.t1 | g2984.t2		0.001	0	0.01	0	0	0	0	0	0	0	0.000807103	0.000591716	0	0
Cre03.g149851	Chlamydomonas	C	hydrolase	null	Cre03.g149850.t1.2 | g3048.t1		0	0	0.02	0.01	0	0	0	0	0	0	0.000491642	0.00145773	0	0
Cre03.g149900	Chlamydomonas	M	no description	null	g3049.t1		0.001	0.002	0	0	0	0	0	0	0	0	0.000482393	0.00247219	0	0
Cre03.g150000	Chlamydomonas	O	no description	null	g3051.t1		0.001	0	0	0	0	0	0	0	0	0	0	0	0	0
Cre03.g151950	Eukaryota	SP	Late zygote protein; the mRNA appears at about 9 min post fusion; possibly secreted; cysteine-rich; originally called class V [PMID: 155297; Genbank S9874]	null	Cre03.g151950.t1.1 | LZY1B | g3092.t1	Zygote-specific protein	0	0.002	0	0	0	0	0	0	0	0	0	0	0	0
Cre03.g153600	Chlorophyta	O	nucleic acid binding	null	Cre03.g153600.t1.1 | g3129.t1		0.001	0	0	0	0	0	0	0	0	0	0.000485909	0.000335458	0	0
Cre03.g155051	Eukaryota	M	not sure	null	SPA1 | g3161.t1		0	0	0	0	0	0	0	0	0	0	0	0	0	0
Cre03.g156200	Volvocine	SP	not sure	null	g3188.t1 | g3188.t2 | g3188.t3		0.001	0	0	0	0	0	0	0	0	0	0.000579039	0.00159744	0	0
Cre03.g158800	Cellular organisms	O	not sure	null	g3251.t1 | g3251.t2 | g3251.t3		0	0	0	0	0	0	0	0	0	0	0	0	0	0.002
Cre03.g161750	Viridiplantae	SP	unknown	null	g3314.t1		0.001	0	0	0	0	0	0	0	0	0	0	0.00209937	0	0
Cre03.g166850	Eukaryota	M	not sure	null	g3424.t1		0	0	0	0	0	0	0	0	0	0	0.000114273	0.0002292	0	0
Cre03.g169100	Cellular organisms	M	protein kinase	null	g3481.t1		0	0	0	0	0	0	0	0	0	0	0	0.00298805	0	0
Cre03.g169400	Cellular organisms	O	UDP-D-glucuronic acid decarboxylase	cell wall	Cre03.g169400.t1.1 | GAD1 | g3487.t1	UDP-D-glucuronic acid decarboxylase	0	0	0	0.01	0	0	0	0	0	0	0	0	0	0
Cre03.g170700	Eukaryota	SP	Glycosyl hydrolases family 16	cell wall	g3517.t1		0	0	0	0	0	0	0.02	0.02	0	0	0	0.0016129	0	0
Cre03.g174400	Eukaryota	O	Cysteine dioxygenase	null	CDO1 | Cre03.g174400.t1.1 | g3598.t1	Cysteine dioxygenase	0	0	0	0	0.01	0	0	0	0	0	0	0	0	0
Cre03.g179250	Volvocine	C	no description	null	Cre03.g179250.t1.1 | g3710.t1		0.001	0	0	0	0	0	0	0	0	0	0	0	0.000688231	0
Cre03.g181750	Volvocine	SP	no description	null	Cre03.g181750.t1.1 | g3767.t1 | g3767.t2		0	0	0	0	0	0	0	0	0	0	0	0	0.00064082	0
Cre03.g183550	Chlorophyta	M	bifunctional nuclease	Mitochondrial DNA maintenance	g3804.t1		0	0	0	0	0	0	0	0	0	0	0	0.00261552	0	0
Cre03.g183600	Chlorophyta	C	not sure	null	g3805.t1 | g3805.t2		0	0	0	0	0	0	0	0	0	0	0.000539374	0.000398565	0	0
Cre03.g183700	Eukaryota	O	1,3-beta-D-glucan synthase	cell wall	BGS1 | GTR10 | g3807.t1	1,3-beta-D-glucan synthase	0	0	0	0	0	0	0	0	0	0	9.44822e-05	0.000321595	0	0
Cre03.g184900	Chlorophyta	O	nuclease?; histon acetyltransferase?; transport?	Nuclear DNA function	Cre03.g184900.t1.1 | g3832.t1		0.001	0	0	0	0.01	0	0	0	0	0	0	0	0	0
Cre03.g184950	Eukaryota	SP	no description	null	g3833.t1		0	0	0	0	0	0	0	0.04	0	0	0.00110742	0	0.0019084	0
Cre03.g185000	Eukaryota	O	1,3-beta-D-glucan synthase; starch metabolism	cell wall	BGS2 | GTR8 | g3834.t1	1,3-beta-D-glucan synthase	0	0	0	0	0	0	0	0	0	0.00365631	0.000113921	0.00115075	0	0.004
Cre03.g185350	Eukaryota	M	sugar metabolism	cell wall	BGS3 | GTR15 | GTR9 | g3841.t1	1,3-beta-D-glucan synthase	0	0	0	0	0	0	0	0.02	0	0	0.000219154	0	0	0
Cre03.g185400	Eukaryota	O	binding?; molecular function?	null	g3842.t1		0.001	0	0	0	0	0	0	0	0.02	0	0	0	0	0
Cre03.g189550	Cellular organisms	SP	Zinc/iron transporter	null	g3925.t1	Zinc/iron transporter	0	0	0	0	0	0	0	0	0	0	0.00107181	0.00127714	0	0
Cre03.g190450	Eukaryota	M	not sure	null	g3943.t1		0	0	0	0	0	0	0	0	0	0	0	0.00288184	0	0
Cre03.g193400	Cellular organisms	O	shares homology with region 2 of sigma 70 transcription factors; localization and role uncertain	Transcription factor	Cre03.g193400.t1.1 | g4001.t1		0	0	0	0	0	0	0	0	0	0.00320513	0	0.00146092	0	0
Cre03.g197950	Chlamydomonas	C	no description	null	Cre03.g197950.t1.1 | g4100.t1		0	0	0	0	0	0	0	0	0.02	0	0	0	0	0
Cre03.g198000	Eukaryota	O	Phosphoprotein phosphatase 2C-related	null	Cre03.g198000.t1.1 | PPP15 | g4101.t1		0.001	0	0	0	0	0	0.02	0	0	0	0	0	0	0
Cre03.g199800	Eukaryota	C	Iron hydrogenase	null	g4331.t1	Iron hydrogenase	0	0	0	0	0	0	0	0	0	0	0.000669344	0	0	0
Cre03.g200500	Chlamydomonas	C	DNA polymerase?	Chloroplast DNA function	g4317.t1		0.001	0	0	0	0	0	0	0	0	0.00186916	0	0	0	0
Cre03.g203100	Chlamydomonas	O	no description	null	Cre03.g203100.t1.1 | g4257.t1		0	0	0	0	0	0	0	0.02	0	0	0.00115207	0	0	0.002
Cre03.g203150	Chlamydomonas	M	no description	null	g4256.t1		0	0	0	0	0	0	0	0	0	0	0.000249688	0	0	0.002
Cre03.g204100	Eukaryota	SP	Exostosin-like glycosyltransferase	cell wall	ELG5 | g4234.t1	Exostosin-like glycosyltransferase	0	0	0	0	0	0	0	0	0	0.00546448	0.000414594	0.000219635	0	0
Cre03.g204500	Volvocine	O	unknown	null	g4225.t1		0	0	0	0	0.01	0	0	0	0	0	0	0	0.000606061	0
Cre03.g205025	Chlamydomonas	C	no description	null	Cre19.g753950.t1.1 | Cre19.g753950.t1.2 | g4411.t1		0	0	0	0	0	0	0	0.02	0	0	0	0.00148368	0	0.002
Cre03.g206145	Chlamydomonas	M	no description	null	Cre19.g754400.t1.1 | Cre19.g754400.t1.2 | g4422.t1		0	0	0	0	0	0	0	0	0	0.00757576	0	0.0022779	0	0
Cre03.g207100	Viridiplantae	SP	no description	null	Cre03.g207100.t1.1 | g4168.t1		0	0	0	0	0.01	0	0	0	0	0	0	0	0.00294985	0
Cre03.g207937	Chlamydomonas	C	DNA binding protein	Chloroplast DNA function	g4438.t1		0.001	0	0	0	0	0	0	0	0	0.00536193	0	0.00393701	0	0.002
Cre04.g212250	Eukaryota	SP	no description	null	g4734.t1		0	0	0	0	0	0	0	0	0	0	0	0	0	0
Cre04.g213750	Chlorophyta	M	no description	null	g4703.t1 | g4703.t2		0	0	0	0	0	0	0	0	0	0	0.000266241	0.000470367	0	0
Cre04.g214502	Cellular organisms	O	UDP-glucose 4-epimerase.	cell wall	g4686.t1		0	0	0	0	0	0	0	0	0	0	0	0.000307314	0	0
Cre04.g214505	Volvocine	O	no description	null	g4689.t1		0	0	0	0	0	0	0	0	0	0	0	0	0	0.002
Cre04.g214612	Chlamydomonas	C	no description	null	Cre04.g214612.t1.1 | g4681.t1		0	0.002	0	0	0	0	0	0	0	0	0	0	0	0
Cre04.g214650	Eukaryota	O	1,3-beta-D-glucan synthase	cell wall	BGS5 | GTR19 | g4680.t1	1,3-beta-D-glucan synthase	0	0	0	0	0	0	0.02	0	0	0	0.000529101	0.000346801	0.00112613	0
Cre04.g217908	Cellular organisms	O	Flagellar Associated Protein	flagellar resorption	Cre03.g211250.t1.1 | FAP79 | g4539.t1	Flagellar Associated Protein	0	0.002	0	0	0	0	0	0	0	0.00442478	0.00023955	0	0	0
Cre04.g217922	Eukaryota	SP	ubiquitin ligase?	null	Cre03.g210550.t1.1 | Cre03.g210550.t1.2 | g4553.t1		0	0	0	0	0	0	0	0	0	0	0	0.000415628	0	0
Cre04.g217948	Chlamydomonas	M	histone-acyltransferase?	Mitochondrial DNA maintenance	Cre03.g209481.t1.1 | Cre03.g209481.t1.2 | Cre03.g209481.t2.1 | g4579.t1 | g4579.t2		0	0	0	0	0	0	0	0	0	0.000857633	0	0	0	0
Cre04.g217951	Viridiplantae	O	Low-CO2-inducible protein	null	Cre03.g209350.t1.1 | Cre03.g209350.t1.2 | LCI33 | g4581.t1	Low-CO2-inducible protein	0	0	0	0.01	0	0.02	0	0	0	0	0.00123001	0	0	0
Cre04.g217961	Viridiplantae	O	no description	null	Cre03.g209050.t1.1 | Cre03.g209050.t1.2 | Cre03.g209050.t2.1 | g4592.t1 | g4592.t2		0	0	0	0	0	0	0	0	0	0	0.00200803	0.000617665	0	0
Cre04.g217987	Chlamydomonas	M	no description	null	g4633.t1		0	0	0	0	0	0	0	0	0	0	0	0	0	0
Cre04.g218800	Volvocine	M	truncated hemoglobin	null	THB3 | g4769.t1	Truncated hemoglobin	0.001	0	0	0	0	0	0	0	0	0	0	0.00143403	0	0.002
Cre04.g218900	Eukaryota	O	ATPase family associated with various cellular activities (AAA)	null	g4771.t1		0	0	0	0	0	0	0	0	0	0	0	0	0	0
Cre04.g219700	Eukaryota	O	BBS9-associated	null	BBS9 | g4788.t1 | g4788.t2 | g4788.t3	Bardet-Biedl syndrome-9 associated protein	0	0	0	0	0	0	0	0	0	0	0	0	0	0
Cre04.g221600	Chlamydomonas	O	no description	null	Cre04.g221600.t1.1 | g4836.t1		0	0	0	0	0	0	0	0	0	0	0.00199601	0	0	0
Cre04.g221650	Cellular organisms	C	DNA topoisomerase/gyrase	Chloroplast DNA function	g4837.t1		0	0	0	0	0	0	0	0	0	0	0	0.000313611	0	0
Cre04.g223250	Eukaryota	M	LCIB-like gene	null	LCIE | g4871.t1	LCIB-like gene	0	0	0.01	0	0	0	0	0	0	0	0	0	0	0
Cre04.g226900	Eukaryota	O	Rpp14/Pop5, ribonuclease	null	Cre04.g226900.t1.1 | g4966.t1		0	0	0	0	0	0	0	0	0	0	0	0.000664011	0	0
Cre04.g228400	Viridiplantae	M	WRK1, WRKY family transcription factor	null	WRK1 | g4997.t1 | g4997.t2	WRKY family transcription factor	0	0	0	0	0	0	0	0	0	0	0.000521241	0	0	0
Cre04.g228700	Chlamydomonas	M	no description	null	g5005.t1		0	0	0	0	0	0	0	0	0	0	0	0.000997009	0	0
Cre04.g228800	Cellular organisms	C	Protein kinase	null	g5007.t1		0	0.002	0	0	0	0	0	0	0	0	0.000394011	0	0.000383436	0
Cre04.g229700	Cellular organisms	O	UDP-glucose pyrophosphorylase	cell wall	Cre04.g229700.t1.1 | UGP1 | g5031.t1	UDP-glucose pyrophosphorylase	0.001	0	0	0	0	0	0	0	0	0.00502513	0	0.000455063	0	0
Cre04.g230634	Chlorophyta	SP	MAP kinase kinase7-related	null	g5043.t1		0	0.002	0	0	0	0	0	0	0	0	0	0.000203417	0	0
Cre04.g230732	Eukaryota	SP	sulfotransferase domain	null	g5044.t1		0	0	0	0	0	0	0.02	0	0	0.00431034	0	0.000486145	0.00255754	0
Cre04.g230830	Viridiplantae	SP	not sure	null	Cre32.g781850.t1.1 | g5045.t1		0	0.002	0.01	0	0	0.02	0	0	0	0	0	0	0	0
Cre05.g233902	Chlamydomonas	O	no description	null	g5084.t1		0	0	0	0	0	0	0	0	0	0	0	0	0	0
Cre05.g234642	Volvocine	O	BTB And C-terminal Kelch	null	Cre24.g769750.t1.1 | Cre24.g769750.t1.2 | g5362.t1		0	0	0	0	0	0	0	0	0	0	0	0	0.000712758	0
Cre05.g236750	Chlamydomonas	M	no description	null	g5446.t1		0.001	0	0	0	0	0	0	0	0	0	0	0.000937207	0	0
Cre05.g237890	Chlamydomonas	C	no description	null	g5474.t1		0	0	0	0	0	0	0	0	0	0	0	0	0	0
Cre05.g238311	Volvocine	C	no description	null	Cre56.g791150.t1.1 | Cre56.g791150.t1.2 | Cre56.g791150.t2.1 | g5490.t1 | g5490.t2		0.001	0.004	0	0	0	0	0	0	0	0.00129534	0.00126743	0.00090036	0	0
Cre05.g239700	Chlamydomonas	M	bacterial chromosome segregating SMC protein	Mitochondrial DNA maintenance	Cre05.g239700.t1.1 | g5528.t1		0	0	0.01	0	0.01	0	0	0	0	0	0.000591017	0.000831255	0.00126422	0
Cre05.g240200	Chlamydomonas	O	not sure	null	Cre05.g240200.t1.1 | g5539.t1 | g5539.t2		0	0	0	0	0	0	0	0	0	0	0	0	0	0
Cre05.g240225	Eukaryota	O	not sure	null	g5540.t1 | g5540.t2		0	0	0	0	0	0	0	0	0	0	0.000621891	0.000273137	0	0
Cre05.g241647	Chlamydomonas	O	no description	null	g5343.t1		0	0	0	0	0	0	0	0	0	0.00259067	0	0	0	0
Cre05.g241654	Chlorophyta	O	not sure	null	Cre24.g769950.t1.1 | Cre24.g769950.t2.1 | Cre24.g769950.t3.1 | g5349.t1 | g5349.t2 | g5349.t3		0.001	0	0	0	0	0	0	0	0	0	0	0.000388878	0	0
Cre05.g246650	Eukaryota	C	Similar to predicted zinc finger CCHC domain-containing protein	null	Cre05.g246650.t1.1 | g5200.t1		0	0.002	0	0	0.01	0	0	0	0	0	0	0.00374532	0	0
Cre05.g248700	Chlamydomonas	O	DNA binding	null	Cre05.g248700.t1.1 | g5158.t1		0.001	0	0	0.01	0	0	0	0	0	0	0	0	0	0
Cre06.g249400	Chlamydomonas	M	no description	null	g5586.t1		0	0	0	0	0	0	0	0	0	0.00657895	0.000755858	0	0	0
Cre06.g250000	Chlamydomonas	O	DNA metabolism	Nuclear DNA function	Cre06.g250000.t1.1 | g5599.t1		0	0	0	0	0	0.04	0	0	0	0	0	0.00176367	0	0
Cre06.g250050	Chlamydomonas	C	no description	null	g5600.t1		0.001	0	0	0	0	0	0	0.02	0	0	0	0.00461361	0	0
Cre06.g250550	Chlamydomonas	O	no description	null	Cre06.g250550.t1.1 | g5611.t1		0	0	0	0	0	0	0	0.02	0	0	0.000314762	0	0	0.002
Cre06.g250650	Eukaryota	C	Dynamin like protein	Chloroplast membrane maintenance	Cre06.g250650.t1.1 | EZY8 | g5614.t1	Dynamin-related GTPase	0.001	0	0	0	0	0	0	0	0	0.0025	0	0.000651042	0	0
Cre06.g250700	Chlamydomonas	M	no description	null	g5615.t1 | g5615.t2 | g5615.t3		0	0	0	0	0	0	0	0	0	0	0	0.000388161	0	0
Cre06.g251550	Cellular organisms	O	SPP1C signalpeptide peptidase	cell wall	SPP1C | SPP3 | g5633.t1	Signal peptide peptidase	0	0	0	0	0	0	0.02	0	0	0	0	0.00113208	0.00396825	0
Cre06.g252050	Chlamydomonas	O	unknown	null	Cre06.g252050.t1.1 | g5644.t1		0	0	0	0	0	0	0.02	0	0	0	0	0	0.00102459	0
Cre06.g252250	Chlamydomonas	O	no description	null	g5648.t1		0	0	0	0	0	0.02	0	0	0	0	0.000306091	0	0	0
Cre06.g252871	Eukaryota	M	not sure	null	g5665.t1 | g5665.t2		0	0	0	0	0	0	0	0	0	0	0.000563539	0.000910747	0	0
Cre06.g253550	Volvocine	C	not sure	null	Cre06.g253550.t1.1 | g5702.t1		0	0	0	0	0	0	0	0	0	0	0	0	0	0
Cre06.g253582	Chlamydomonas	C	no description	null	g5704.t1		0	0	0	0	0	0	0	0	0	0	0	0	0	0
Cre06.g253600	Chlamydomonas	C	EZY2 copy	Chloroplast DNA function	g5705.t1		0	0.004	0	0	0	0.02	0	0	0	0	0.000641026	0	0	0
Cre06.g253679	Chlamydomonas	C	EZY2 copy	Chloroplast DNA function	Cre06.g253500.t1.2 | g5682.t1		0	0	0	0	0.02	0	0	0	0	0	0.0017316	0.000992063	0.000933707	0
Cre06.g253750	Chlamydomonas	SP	EZY2, chloroplast uniparental inheritance protein	Chloroplast DNA function	Cre06.g253750.t1.1 | EZY2 | g5694.t1 | g5694.t2	Zygote-specific protein EZY2	0	0	0	0	0	0	0	0	0	0.00251572	0	0.00069808	0	0
Cre06.g253756	Chlamydomonas	C	not sure	null	g5698.t1		0	0	0	0	0	0	0	0	0	0	0	0	0	0.004
Cre06.g253757	Chlamydomonas	C	EZY2 copy	Chloroplast DNA function	g5699.t1		0	0	0	0	0.02	0	0	0	0	0	0.0017316	0.000992063	0.000933707	0
Cre06.g253759	Chlamydomonas	SP	EZY2 copy	Chloroplast DNA function	g5701.t1		0.001	0.002	0	0	0	0	0	0	0	0	0	0	0	0
Cre06.g253789	Chlamydomonas	SP	not sure	null	g5683.t1		0.001	0.002	0	0	0	0	0	0	0	0	0	0	0	0
Cre06.g253800	Chlamydomonas	C	EZY2 copy	Chloroplast DNA function	g5689.t1		0	0	0	0	0	0	0	0	0	0.00307692	0.000641026	0.000539084	0	0
Cre06.g253850	Volvocine	O	not sure	null	Cre06.g253850.t1.1 | g5690.t1		0	0	0	0	0	0	0	0	0	0	0.000488043	0	0	0
Cre06.g253853	Chlamydomonas	C	no description	null	g5693.t1		0	0	0	0	0	0	0	0	0	0	0	0	0	0.004
Cre06.g253901	Chlamydomonas	C	no description	null	g5686.t1 | g5686.t2		0	0	0	0	0	0	0	0	0	0	0	0	0	0.004
Cre06.g253902	Chlamydomonas	C	EZY2 copy	Chloroplast DNA function	g5687.t1		0	0.002	0	0	0	0	0	0	0	0.00564972	0.000364697	0	0	0.004
Cre06.g253975	Volvocine	O	not sure	null	Cre06.g253975.t1.1 | g5706.t1 | g5706.t2		0	0	0	0	0	0	0	0	0	0	0.000508518	0	0	0
Cre06.g254027	Chlamydomonas	C	not sure	null	g5708.t1		0	0	0	0	0	0	0	0	0	0	0	0	0	0.004
Cre06.g254052	Chlamydomonas	C	EZY2 copy	Chloroplast DNA function	g5709.t1		0	0	0	0	0	0	0	0	0	0.00252207	0.000815993	0.000504796	0	0
Cre06.g254077	Chlamydomonas	C	EZY2 copy	Chloroplast DNA function	g5710.t1		0	0	0	0	0	0	0	0	0	0	0.000641643	0.000539084	0	0
Cre06.g254175	Chlamydomonas	O	MT	null	Cre06.g254189.t1.2 | g5713.t1		0	0	0	0	0.01	0	0	0	0	0.00408163	0.00226757	0	0	0
Cre06.g254300	Chlamydomonas	O	MT	null	Cre06.g254300.t1.1 | g5721.t1		0	0	0	0	0	0	0	0.02	0	0	0	0	0	0
Cre06.g255550	Chlamydomonas	C	nuclease	Chloroplast DNA function	EEP3 | g5743.t1 | g5743.t2		0	0	0	0.01	0	0	0	0	0	0.00112613	0	0	0.00119546	0
Cre06.g255600	Chlamydomonas	C	EZY1	Chloroplast DNA function	EZY24 | g5744.t1	EZY1-like protein	0	0	0	0	0	0	0	0	0	0	0	0.00153257	0	0
Cre06.g255650	Chlamydomonas	C	EZY1	Chloroplast DNA function	EZY25 | g5746.t1	EZY1-like protein	0	0	0	0	0	0	0	0	0	0	0	0.00153846	0	0
Cre06.g255750	Chlamydomonas	C	EZY1	Chloroplast DNA function	g5748.t1	Early zygote expressed chloroplast nucleoid localized protein	0	0	0	0	0	0	0	0	0	0	0	0.0015444	0	0
Cre06.g256050	Eukaryota	O	ATPase family associated with various cellular activities (AAA)	null	g5754.t1		0	0.002	0	0	0	0	0	0	0	0.00333333	0	0.00138313	0	0.002
Cre06.g256100	Eukaryota	M	ATPase	null	g5755.t1		0	0	0	0	0	0	0	0	0	0.003125	0	0.000581058	0	0
Cre06.g256550	Volvocine	O	glycoprotein	cell wall	g5766.t1		0.001	0	0	0	0	0	0	0	0	0	0	0.00182149	0	0
Cre06.g256650	Chlamydomonas	M	ATPase/DNA2/NAM7 HELICASE FAMILY?	Mitochondrial DNA maintenance	g5768.t1 | g5768.t2		0	0	0	0	0	0	0	0	0	0	0.000498132	0	0	0
Cre06.g256700	Chlorophyta	C	DNA metabolism	Chloroplast DNA function	g5769.t1		0	0	0	0	0	0	0	0	0	0	0.000478927	0.000171468	0	0
Cre06.g256800	Viridiplantae	C	no description	null	g5771.t1 | g5771.t2		0	0	0	0	0	0	0	0	0	0.00414938	0	0.00414079	0	0.002
Cre06.g256850	Chlorophyta	O	no description	null	g5772.t1 | g5772.t2		0.001	0	0	0	0	0	0	0	0	0.00375	0	0	0	0.002
Cre06.g256900	Chlorophyta	C	no description	null	g5773.t1		0	0	0	0	0	0	0	0	0	0.0021097	0	0.000648929	0	0
Cre06.g256950	Chlamydomonas	M	no description	null	Cre06.g256950.t1.1 | g5774.t1		0	0	0	0	0	0	0	0	0	0	0	0.00225734	0	0
Cre06.g257550	Eukaryota	O	Uncoupling protein, probably mitochondrial but not predicted	null	Cre06.g257550.t1.1 | g5789.t1	Uncoupling protein	0	0	0	0	0	0	0	0	0	0	0	0	0	0
Cre06.g258226	Chlorophyta	SP	not sure	null	g5804.t1		0.001	0	0	0	0	0.02	0	0	0	0	0	0.000271297	0	0
Cre06.g258250	Chlorophyta	SP	no description	null	g5805.t1		0	0	0	0	0	0	0	0	0	0.00137552	0	0.00060024	0.000802568	0
Cre06.g258850	Chlorophyta	O	Early zygote expressed protein with homology to the stage V sporulation protein S in B. subtillis [PMID: 1848763]. Note that sequence of accession AB267734 differs from genomic sequence here, and may be due to strain differences; unknown protein. possible ortholog of Volvox 102710	null	Cre06.g258850.t1.1 | EZY7 | g5820.t1		0	0.002	0	0	0	0	0	0	0	0	0	0	0	0
Cre06.g260100	Eukaryota	O	UAA transporter family	cell wall	Cre06.g260100.t1.1 | UAA3 | g5846.t1		0	0	0.01	0	0	0	0	0	0	0	0	0	0	0
Cre06.g267400	Cellular organisms	M	protein kinase	null	Cre06.g267400.t1.1 | g6000.t1		0.001	0	0	0	0	0	0	0	0	0	0.000175162	0.00114811	0.00036036	0
Cre06.g267750	Eukaryota	SP	Trypsin/ Kazal type type serine protease inhibitor	FUS1&GCS1/HAP2 degradation	Cre06.g267750.t1.1 | g6008.t1		0	0	0	0	0	0	0	0	0	0.00263158	0	0	0	0
Cre06.g269700	Chlamydomonas	O	catalytic activity?	null	Cre06.g269700.t1.1 | g6051.t1		0	0.002	0	0	0	0	0.04	0	0	0.00328947	0	0.00113766	0	0
Cre06.g270150	Eukaryota	O	Mitochondrial substrate carrier protein, not strongly predicted to be mitochondrial	null	g6061.t1	Mitochondrial substrate carrier protein	0	0	0	0	0	0	0	0	0	0	0	0.000744048	0	0
Cre06.g270400	Eukaryota	O	Putative lipopolysaccharide-modifying enzyme, glycosyltransferase	null	Cre06.g270400.t1.1 | g6067.t1		0	0	0	0	0	0	0	0.02	0.02	0	0	0	0	0
Cre06.g271700	Cellular organisms	O	not sure	null	g6097.t1		0	0	0	0	0	0	0	0	0	0	0	0.000842283	0	0
Cre06.g272900	Eukaryota	O	EZY10	null	AOF3 | Cre06.g272900.t1.1 | EZY10 | g6123.t1		0	0	0	0	0	0	0	0	0	0	0	0.000986193	0	0
Cre06.g273500	Eukaryota	SP	Nucleotide-Binding Domain of the sugar kinase/HSP70/actin superfamily	cell wall	Cre06.g273500.t1.1 | g6136.t1 | g6136.t2		0	0	0	0	0	0	0	0	0	0	0	0	0	0
Cre06.g278111	Eukaryota	O	not sure	null	Cre13.g594050.t1.1 | Cre13.g594050.t1.2 | g6254.t1		0.001	0	0	0	0	0	0	0	0	0	0	0.000655881	0	0
Cre06.g278141	Volvocine	O	no description	null	Cre13.g595550.t1.1 | g6286.t1		0	0.002	0	0	0	0	0	0	0	0	0	0	0	0
Cre06.g278185	Cellular organisms	O	UGD2, UDP-glucose dehydrogenase	cell wall	Cre13.g597550.t1.1 | Cre13.g597550.t1.2 | UGD2 | g6328.t1	UDP-glucose dehydrogenase	0	0	0	0	0	0	0	0	0	0	0	0	0	0
Cre06.g278230	Cellular organisms	M	protein kinase	null	Cre13.g599800.t1.1 | Cre13.g599800.t1.2 | Cre13.g599800.t2.1 | g6372.t1 | g6372.t2		0	0	0	0	0	0	0	0	0	0.00227661	0.00100301	0	0	0
Cre06.g278231	Cellular organisms	O	protein kinase	null	Cre13.g599850.t1.1 | g6373.t1		0	0	0	0	0	0	0	0.02	0	0	0.000801282	0.00107991	0.000470588	0
Cre06.g278267	Chlamydomonas	SP	no description	null	g6408.t1		0	0	0	0	0	0	0	0	0	0	0	0.000720981	0	0
Cre06.g278268	Chlamydomonas	SP	no description	null	g6409.t1 | g6409.t2		0	0	0	0	0	0	0	0	0	0	0.0030722	0	0	0
Cre06.g278280	Chlamydomonas	O	no description	null	g6428.t1		0	0	0	0	0	0	0	0	0	0	0	0	0.000360231	0
Cre06.g278297	Chlamydomonas	O	no description	null	g6459.t1		0	0	0	0	0	0	0	0	0	0	0	0.000702741	0	0
Cre06.g280600	Chlorophyta	C	no description	null	Cre06.g280600.t1.1 | g6527.t1		0.001	0	0	0	0	0	0	0	0	0	0	0.00134499	0	0.002
Cre06.g281600	Eukaryota	M	no description	null	Cre06.g281600.t1.1 | g6550.t1 | g6550.t2	Low-CO2-inducible protein, septin-like	0	0	0	0.01	0	0	0	0	0	0	0	0	0.00094697	0
Cre06.g281766	Viridiplantae	O	DnaJ domain	null	g6554.t1 | g6554.t2		0	0	0	0	0	0	0	0	0	0	0.000343289	0	0	0
Cre06.g284150	Eukaryota	C	Ammonium transporter	null	g6607.t1	Rh protein	0	0	0	0	0	0	0	0	0	0.0023753	0.00100402	0.000419639	0	0
Cre06.g285050	Chlamydomonas	O	histone acetyltransferase	null	g6627.t1		0	0	0	0	0	0.02	0	0.02	0	0	0	0	0.00197824	0
Cre06.g286100	Volvocine	SP	no description	null	g6649.t1		0	0	0	0	0	0	0	0	0	0.00197239	0	0.00195312	0.000556793	0
Cre06.g286150	Chlamydomonas	SP	no description	null	Cre06.g286150.t1.1 | g6650.t1 | g6650.t2		0	0.002	0	0	0	0	0	0	0	0	0	0	0	0
Cre06.g286200	Eukaryota	SP	EamA-like transporter family	null	Cre06.g286200.t1.1 | g6651.t1		0	0	0	0	0	0	0	0	0	0	0	0.000647668	0	0
Cre06.g286650	Cellular organisms	C	DNA methylase	null	DMT4 | g6660.t1		0.001	0	0	0	0	0	0	0	0	0	0	0.000241896	0	0
Cre06.g287300	Eukaryota	SP	not sure	null	COG9 | Cre06.g287300.t1.1 | g6674.t1		0	0	0	0	0	0	0	0	0	0	0.00135227	0	0	0
Cre06.g288050	Cellular organisms	O	Mg2+/divalent cation transporter	null	Cre06.g288050.t1.1 | MGTE | g6689.t1 | g6689.t2	Mg2+/divalent cation transporter	0	0	0	0	0	0	0	0	0	0	0	0	0	0
Cre06.g288500	Eukaryota	SP	glycosyltransferase	cell wall	Cre06.g288500.t1.1 | g6696.t1		0	0	0	0	0	0	0	0	0	0	0	0	0	0
Cre06.g295650	Chlamydomonas	O	no description	null	g6843.t1		0	0	0	0	0	0	0	0	0	0.0204082	0	0	0	0.002
Cre06.g295826	Eukaryota	C	membrane protein	null	g6845.t1		0	0.002	0	0	0	0	0	0	0	0	0.00059312	0	0.00156495	0
Cre06.g296150	Eukaryota	C	DNA metabolism (DNA helicase like)	Chloroplast DNA function	Cre06.g296150.t1.1 | g6850.t1		0	0	0	0	0	0	0	0	0	0	0.000356506	0.000150625	0	0
Cre06.g299100	Chlorophyta	O	no description	null	Cre06.g299100.t1.1 | g6919.t1		0	0	0	0.01	0	0	0	0	0	0.0021692	0	0.000319387	0	0
Cre06.g299900	Volvocine	O	Large tegument protein domain-containing	null	g6936.t1		0	0	0	0	0	0	0	0	0	0.00295858	0.000449236	0	0	0.002
Cre06.g301476	Chlamydomonas	O	no description	null	g6975.t1		0	0	0.01	0	0	0	0	0	0	0	0	0	0	0
Cre06.g303350	Volvocine	SP	Similar to Flagellar Associated Protein FAP16 Expressed protein of unknown function with ribosomal protein S2 conserved site; overlaps with FAP16 gene model from v3	flagellar resorption	Cre06.g303350.t1.1 | FAL9 | g7024.t1	Similar to Flagellar Associated Protein FAP16	0	0	0	0	0	0	0	0.02	0	0	0	0.000677048	0	0
Cre06.g304500	Eukaryota	SP	zygote specific ankyrin repeats ZYS3-like protein	null	Cre06.g304500.t1.1 | EZY9 | ZYS3-2 | ZYS4 | g7049.t1	Zygote-specific protein	0.001	0	0	0	0	0	0.02	0	0	0	0	0	0	0.004
Cre06.g307800	Eukaryota	SP	Similar to Peptidyl-prolyl cis-trans isomerase, cyclophilin type [Medicago truncatula] Sequence ID: gb|ABN05927.1|	null	Cre06.g307800.t1.1 | g7127.t1		0	0	0	0	0	0	0	0	0	0	0	0.000377074	0	0
Cre06.g310950	Cellular organisms	O	FAO7	null	Cre06.g310950.t1.1 | FAO7 | g7195.t1		0	0.004	0	0	0	0	0	0	0	0	0	0.000735565	0	0.002
Cre06.g311850	Eukaryota	O	Halo-acid dehalogenase-like hydrolase	null	HAD1 | g7213.t1	Halo-acid dehalogenase-like hydrolase	0	0	0	0	0	0	0	0	0	0	0	0.000733138	0	0
Cre07.g313206	Eukaryota	M	not sure	null	g7250.t1 | g7250.t2		0	0	0	0	0	0	0	0	0	0	0.000383362	0	0	0.002
Cre07.g313450	Volvocine	C	no description	null	Cre07.g313450.t1.1 | g7255.t1		0.002	0.002	0	0	0	0	0	0	0	0	0.000701754	0.000453309	0	0
Cre07.g314400	Cellular organisms	M	not sure	null	g7274.t1		0.001	0	0	0	0	0	0	0	0	0.01	0	0.000919794	0.00520833	0
Cre07.g314650	Cellular organisms	C	Chloroplast RecA recombination protein	Chloroplast DNA function	Cre07.g314650.t1.1 | EZY19 | RECA | g7279.t1	Chloroplast RecA recombination protein	0	0	0	0	0	0	0	0.02	0	0	0.000801282	0.000301114	0	0
Cre07.g315900	Eukaryota	O	COPII-coated vesicle membrane protein. Contains GOLD domain that is always found combined with lipid/membrane association domains	cell wall	Cre07.g315900.t1.1 | g7307.t1		0	0.002	0.01	0	0	0	0	0	0	0	0	0.000786164	0	0
Cre07.g316992	Eukaryota	C	not sure	null	Cre07.g316992.t1.1 | g7327.t1 | g7327.t2 | g7327.t3 | g7327.t4 | g7327.t5		0	0	0	0	0	0	0	0	0	0	0.000116822	0	0	0.002
Cre07.g317908	Cellular organisms	M	Sms DNA repair protein?	Mitochondrial DNA maintenance	Cre07.g317908.t1.1 | g7350.t1		0.001	0	0	0	0	0	0	0	0	0	0	0.00042735	0.00150602	0
Cre07.g318200	Eukaryota	O	no description	null	g7354.t1		0	0	0	0	0	0	0	0	0	0	0.000358038	0.000702741	0.00217391	0
Cre07.g321250	Volvocine	O	no description	null	Cre07.g321250.t1.1 | g7426.t1		0.001	0	0	0	0	0	0	0	0	0	0	0.0013289	0	0
Cre07.g323350	Chlorophyta	M	Ankyrin repeats	null	Cre07.g323350.t1.1 | g7470.t1		0.001	0	0	0	0	0	0	0	0	0.003003	0.000505051	0	0	0.002
Cre07.g323400	Chlamydomonas	O	no description	null	Cre07.g323400.t1.1 | g7471.t1		0.001	0	0	0	0	0	0	0	0	0	0	0	0	0.002
Cre07.g323500	Eukaryota	O	Fes1, nucleotide exchange factor	null	g7473.t1		0	0	0	0	0	0	0	0	0	0	0.00131234	0	0	0
Cre07.g323750	Eukaryota	M	4'-phosphopantetheinyl transferase superfamily	null	HAS2 | g7478.t1		0	0	0	0	0	0	0	0	0	0	0	0.00085034	0	0
Cre07.g324222	Volvocine	O	no description	null	g7490.t1 | g7490.t2 | g7490.t3 | g7490.t4 | g7490.t5		0	0	0	0	0	0	0	0	0	0	0	0	0	0
Cre07.g325719	Chlamydomonas	O	no description	null	Cre26.g772300.t1.1 | Cre26.g772300.t1.2 | g7533.t1		0	0	0	0	0	0	0	0	0	0.00309598	0	0	0	0
Cre07.g325721	Viridiplantae	O	Similar to serine/threonine protein phosphatase [Pseudozyma antarctica T-34] Sequence ID: dbj|GAC73629.1| or BTB domain transcription factor [Aspergillus oryzae RIB40] Sequence ID: ref|XP_001818281.2|	null	Cre26.g772386.t1.1 | Cre26.g772386.t1.2 | g7535.t1		0.001	0	0	0	0	0	0	0	0	0	0	0	0	0
Cre07.g325722	Eukaryota	O	DEK C terminal domain; Transcriptional Coactivator p15 (PC4)	nuclear transcription regulation	Cre26.g772400.t1.1 | Cre26.g772400.t2.1 | Cre26.g772400.t3.1 | g7536.t1 | g7536.t2 | g7536.t3		0	0	0	0	0	0	0	0	0	0	0.000739645	0	0	0
Cre07.g325760	Eukaryota	SP	no description	null	Cre26.g774050.t1.1 | g7574.t1		0	0	0	0	0	0	0	0	0	0	0	0.000477555	0	0
Cre07.g325812	Eukaryota	SP	ZYS2	null	ZYS2 | g7578.t1		0	0.002	0	0	0	0	0	0.02	0.02	0	0.000403063	0	0	0
Cre07.g325850	Volvocine	O	no description	null	g7579.t1		0.001	0.002	0	0	0	0	0	0.02	0	0	0.000670691	0	0	0
Cre07.g325950	Viridiplantae	O	not sure	null	Cre07.g325950.t1.1 | g7580.t1		0.001	0	0	0	0	0	0	0	0	0	0	0.000458085	0.00174155	0
Cre07.g327450	Cellular organisms	C	heat shock protein	chloroplast	Cre07.g327450.t1.1 | g7617.t1	DnaJ-like protein	0	0	0	0	0	0	0	0	0	0	0	0.00112233	0.000643915	0
Cre07.g327600	Chlorophyta	O	no description	null	Cre07.g327600.t1.1 | g7620.t1 | g7620.t2		0	0	0	0	0	0	0	0	0	0	0	0	0	0
Cre07.g327800	Cellular organisms	O	ABC-2 type transporter; ABC transporter	null	g7625.t1		0	0	0	0	0	0.02	0	0	0	0	0	0.000255363	0	0
Cre07.g331401	Chlamydomonas	C	no description	null	g7710.t1		0	0.002	0	0	0	0	0.04	0	0	0	0.000471809	0	0	0
Cre07.g331650	Chlamydomonas	O	no description	null	Cre07.g331650.t1.1 | g7716.t1		0.002	0	0	0	0	0	0	0	0	0	0	0	0	0
Cre07.g332851	Volvocine	O	not sure	null	Cre07.g332850.t1.3 | g7743.t1		0	0	0	0	0	0	0	0	0	0	0	0.0013624	0.00236128	0
Cre07.g332950	Eukaryota	C	SF-assemblin	flagellar resorption	Cre07.g332950.t1.1 | SFA | SFA1 | g7745.t1	SF-assemblin	0	0	0	0	0	0	0	0	0	0.00296296	0	0.000634518	0.00102145	0
Cre07.g334100	Eukaryota	SP	Sec7 domain containing ARF-GEF	cell wall	g7781.t1		0	0	0	0	0	0	0	0	0	0	0	0	0	0
Cre07.g339000	Viridiplantae	O	RbcX protein	null	g7885.t1		0	0	0	0	0	0	0	0	0	0	0	0	0	0
Cre07.g339050	Eukaryota	O	Cofilin/tropomyosin-type actin-binding protein with actin depolymerization protein domain. Identified by Abe et al. 24 [PMID: 15459796] as NSG11, a gene expressed during nitrogen-starved gametogenesis	cell architecture	Cre07.g339050.t1.1 | NSG11 | g7886.t1		0	0	0	0	0	0	0	0	0	0	0	0	0	0
Cre07.g339633	Cellular organisms	M	not sure	null	Cre07.g339650.t1.3 | Cre07.g339650.t2.1 | g7900.t1 | g7900.t2		0	0	0	0	0	0	0	0	0	0	0	0	0	0
Cre07.g340850	Cellular organisms	SP	not sure	null	CYP19 | Cre07.g340850.t1.1 | g7978.t1	Cytochrome P450, CYP197 superfamily	0	0	0	0	0	0	0	0	0	0	0.000517598	0.000253485	0	0
Cre07.g346317	Volvocine	SP	not sure	null	g8057.t1 | g8057.t2		0.001	0	0	0	0	0	0	0	0	0.00127065	0	0.000192474	0	0
Cre07.g347150	Volvocine	O	no description	null	Cre07.g347150.t1.1 | g8079.t1		0	0	0	0	0	0	0	0	0	0	0	0.000858369	0	0
Cre07.g357200	Cellular organisms	O	UDP-glucose dehydrogenase	cell wall	Cre07.g357200.t1.1 | EZY12 | UGD1 | g8306.t1	UDP-glucose dehydrogenase	0.001	0	0	0	0	0	0	0	0	0	0	0	0	0
Cre08.g360250	Eukaryota	SP	Urea active transporter	null	Cre08.g360250.t1.1 | DUR3B | DUR4 | g8436.t1	Urea active transporter	0	0	0	0	0	0	0	0	0	0	0.00138504	0	0.000752445	0
Cre08.g360400	Eukaryota	SP	ERD4-related membrane protein	null	ERM1 | g8439.t1	ERD4-related membrane protein	0	0	0	0	0	0	0	0	0	0	0	0.0002918	0	0
Cre08.g361000	Eukaryota	SP	not sure	null	g8453.t1 | g8453.t2		0	0	0	0	0	0	0	0	0	0	0	0.000369617	0	0
Cre08.g361150	Eukaryota	SP	Glycosyl transferase family 90	cell wall	Cre08.g361150.t1.1 | g8457.t1		0	0.002	0	0	0	0	0	0	0	0	0	0.00021427	0	0
Cre08.g362200	Volvocine	O	no description	null	g8483.t1		0	0	0	0	0	0	0	0	0	0	0	0.00168067	0	0
Cre08.g363950	Eukaryota	SP	not sure	null	g8523.t1		0	0	0	0	0	0	0	0	0	0	0.000356506	0	0	0
Cre08.g364989	Chlamydomonas	M	no description	null	g8554.t1 | g8554.t2		0.001	0	0	0	0	0	0	0	0	0	0	0	0	0
Cre08.g366874	Chlamydomonas	C	no description	null	Cre08.g366874.t1.1 | g8597.t1		0	0	0	0	0	0	0	0	0	0	0	0	0.00125	0
Cre08.g367000	Chlamydomonas	O	histone acetyltransferase?	Nuclear DNA function	Cre08.g367000.t1.1 | g8600.t1		0.001	0	0	0	0.01	0	0	0	0	0.00763359	0.00098912	0.00404858	0	0
Cre08.g367050	Chlamydomonas	M	no description	null	g8601.t1		0	0	0	0	0	0	0	0	0	0	0	0	0.000962464	0.006
Cre08.g367600	Cellular organisms	O	not sure	null	ASL1 | Cre08.g367600.t1.1 | g8613.t1	O-acetylserine (Thiol)-lyase/cysteine synthase	0	0	0	0	0	0	0	0.02	0	0	0.00102249	0	0	0.002
Cre08.g367650	Eukaryota	O	WD4-repeat-containing protein involved in transcriptional gene silencing (AAL6198); subunit of histone methyltransferase complexes. COMPASS (Set1C) complex protein. ChromoDB SWDC341. May exhibit ucosylgalactoside 3-alpha-galactosyltransferase and/or	nuclear transcription regulation	Cre08.g367650.t1.1 | MUT11 | g8614.t1	Transcriptional repression protein	0	0	0	0	0	0	0	0.02	0	0	0	0	0	0
Cre08.g369500	Volvocine	SP	no description	null	Cre08.g369500.t1.1 | g8657.t1		0.001	0	0	0	0	0	0	0	0	0	0	0	0	0
Cre08.g370350	Eukaryota	O	PNGase/UBA or UBX (PUB) domain of the P97 adaptor protein Peptide:N-glycanase (PNGase)	null	Cre08.g370350.t1.1 | g8679.t1		0	0	0	0	0	0	0	0	0	0	0	0	0	0
Cre08.g370500	Eukaryota	C	Gamma-glutamyl cyclotransferase-like protein	null	g8682.t1		0	0.004	0	0	0	0	0.02	0	0	0	0.000819001	0	0.000623053	0
Cre08.g373349	Chlamydomonas	C	not sure	null	Cre21.g761420.t1.1 | Cre21.g761420.t2.1 | Cre21.g761420.t3.1 | g8756.t1 | g8756.t2 | g8756.t3		0	0	0	0	0	0	0	0	0	0	0	0.000197103	0	0
Cre08.g374850	Chlamydomonas	M	no description	null	g8830.t1		0.001	0	0	0	0	0	0	0.02	0	0	0	0	0	0
Cre08.g377251	Chlamydomonas	M	Transcription factor	null	g8884.t1		0	0	0	0	0	0	0	0	0	0	0	0.00280112	0	0
Cre08.g377400	Eukaryota	C	MYND-finger protein	null	g8887.t1		0	0	0	0	0	0	0	0	0	0.0021097	0	0	0	0
Cre08.g379850	Cellular organisms	M	Protein kinase	null	Cre08.g379850.t1.1 | g8942.t1		0.001	0.002	0	0	0	0	0	0	0	0	0.000318827	0.000510465	0	0
Cre08.g382350	Eukaryota	O	Triose phosphate transporter. Early zygote expressed protein, possibly also a multidrug resistance efflux transporter. Activated upon fus mating [PMID: 1848763]	cell wall	Cre08.g382350.t1.1 | EZY14 | TPT14 | g8995.t1		0	0	0.01	0	0	0	0	0	0	0.00414938	0	0.000952835	0	0
Cre08.g384285	Chlamydomonas	O	no description	null	g9044.t1 | g9044.t2		0	0	0	0	0	0	0	0	0	0	0	3.06918e-05	0	0
Cre08.g385050	Cellular organisms	O	protein kinase	null	MAPK2 | g9061.t1	Mitogen-activated protein kinase	0	0	0	0	0	0	0	0	0	0	0.000449843	0.00111235	0.000645995	0
Cre09.g386107	Chlamydomonas	C	no description	null	g9085.t1 | g9085.t2		0	0	0	0	0	0	0	0	0	0	0	0	0.000517063	0
Cre09.g386550	Eukaryota	O	Putative zinc fingers with GTPase activating proteins (GAPs) towards the small GTPase, Arf	null	Cre09.g386550.t1.1 | g9108.t1		0	0	0	0	0	0	0	0	0	0	0	0.00215517	0	0
Cre09.g387171	Eukaryota	O	Cell wall related. dTDP-6-deoxy-L-lyxo-4-hexulose reductase and related proteins, extended (e) SDRs; dTDP-6-deoxy-L-lyxo-4-hexulose reductase, an extended SDR, synthesizes dTDP-L-rhamnose from alpha-D-glucose-1-phosphate, providing the precursor of L-rhamnose, an essential cell wall component of many pathogenic bacteria.	cell wall	Cre02.g121550.t1.1 | Cre02.g121550.t1.2 | Cre02.g121550.t2.1 | g9579.t1 | g9579.t2		0	0	0	0	0	0	0	0	0	0	0	0.000318674	0	0
Cre09.g387250	Eukaryota	SP	sulfotransferase domain	null	g9560.t1		0	0	0	0	0	0.02	0.02	0	0	0	0.000856898	0	0	0
Cre09.g390900	Chlamydomonas	O	no description	null	g9474.t1		0	0	0	0	0	0	0	0	0	0	0.000251004	0.00322234	0	0.004
Cre09.g391100	Chlamydomonas	O	no description	null	Cre09.g391100.t1.1 | g9470.t1		0	0	0	0	0	0	0	0	0	0	0	0.00119142	0	0
Cre09.g391763	Chlamydomonas	SP	not sure	null	Cre02.g127200.t1.1 | Cre02.g127200.t1.2 | g9705.t1		0.002	0.002	0	0	0	0	0	0	0	0.0075188	0	0	0	0
Cre09.g392653	Chlamydomonas	SP	no description	null	g9438.t1 | g9438.t2		0	0	0	0	0	0	0	0	0	0	0	0	0	0
Cre09.g392951	Chlamydomonas	O	no description	null	Cre02.g128750.t1.1 | g9738.t1		0	0	0	0	0	0	0	0	0	0	0	0	0.00195695	0
Cre09.g393062	Eukaryota	C	kinase	null	Cre02.g128900.t1.1 | g9744.t1		0	0	0	0	0	0	0	0	0	0	0.000400882	0	0.000947418	0
Cre09.g393099	Chlamydomonas	O	no description	null	g9745.t1 | g9745.t2		0	0.002	0	0	0	0	0	0	0	0	0	0	0	0
Cre09.g393802	Chlamydomonas	M	no description	null	Cre02.g129850.t1.1 | Cre02.g129850.t1.2 | g9764.t1		0	0.002	0	0	0	0	0	0.02	0	0	0.000547345	0	0	0
Cre09.g394028	Volvocine	SP	zinc finger DNA binding	null	Cre02.g130100.t1.1 | g9770.t1		0	0	0	0	0	0	0	0	0	0	0.000113999	0.00204918	0	0
Cre09.g395547	Volvocine	O	no description	null	Cre02.g132050.t1.1 | Cre02.g132050.t1.2 | Cre02.g132050.t2.1 | Cre02.g132050.t3.1 | g9812.t1 | g9812.t2 | g9812.t3		0	0	0	0	0	0	0.02	0	0	0	0	0	0	0
Cre09.g395843	Eukaryota	O	vWF type	null	Cre02.g132450.t1.1 | g9820.t1		0	0	0	0	0	0	0	0	0	0.00358423	0	0.00118064	0	0
Cre09.g396809	Volvocine	C	no description	null	Cre02.g133600.t1.1 | Cre02.g133600.t1.2 | g9847.t1		0	0	0	0	0	0	0	0	0	0	0	0	0.00205339	0
Cre09.g397500	Chlamydomonas	C	no description	null	Cre09.g397500.t1.1 | g9332.t1		0	0	0	0	0	0	0	0	0	0	0	0.00188679	0.00571429	0
Cre09.g397700	Chlorophyta	O	flavin-containing dimethylaniline monooxigenase	null	g9328.t1		0.002	0	0	0	0	0	0	0	0	0	0.000557414	0.00131062	0	0
Cre09.g399141	Cellular organisms	SP	Major Facilitator Superfamily	cell wall	Cre02.g136250.t1.1 | Cre02.g136250.t1.2 | g9911.t1		0	0	0	0	0	0	0	0	0	0	0	0	0	0
Cre09.g399552	Eukaryota	O	Low-CO2 response regulator, Myb-like transcription factor	null	Cre02.g136800.t1.1 | Cre02.g136800.t1.2 | LCR1 | g9922.t1	Low-CO2 response regulator, Myb-like transcription factor	0	0	0	0	0	0	0	0	0	0	0.00049456	0	0.000891266	0.002
Cre09.g400200	Volvocine	O	no description	Nuclear DNA function	g9265.t1		0.001	0.002	0	0	0	0	0	0	0	0	0.00031746	0	0	0
Cre09.g400515	Viridiplantae	O	no description	null	Cre09.g400515.t1.1 | g9258.t1		0	0	0	0	0	0	0	0	0	0	0	0	0	0
Cre09.g400851	Chlamydomonas	O	no description	null	g9251.t1		0	0	0	0	0.01	0	0	0	0	0	0.000431499	0	0	0
Cre09.g401150	Eukaryota	O	no description	null	g9243.t1 | g9243.t2		0	0	0	0	0	0	0	0	0	0	0	0	0	0
Cre09.g401812	Cellular organisms	O	AAA domain DNA helicase?	Nuclear DNA function	Cre02.g139600.t1.1 | Cre02.g139600.t2.1 | g10001.t1 | g10001.t2		0	0	0	0	0	0	0	0	0	0	0	0.000342912	0	0
Cre09.g406300	Volvocine	O	no description	null	Cre09.g406300.t1.1 | g10072.t1		0.001	0	0	0	0	0	0	0	0	0	0	0	0	0
Cre09.g406800	Eukaryota	O	Signal Peptidase, catalytic subunit	null	SPC18 | g10085.t1	Signal Peptidase, catalytic subunit	0.001	0	0	0	0	0	0	0	0	0	0	0	0	0
Cre09.g408428	Eukaryota	M	Triose-phosphate Transporter family	cell wall	Cre09.g408428.t1.1 | g10122.t1		0	0	0	0	0	0	0	0	0	0	0	0	0	0
Cre09.g413800	Chlorophyta	O	no description	null	g10250.t1		0	0	0	0	0	0	0	0	0	0	0	0.000271518	0	0
Cre09.g414482	Chlamydomonas	O	no description	null	g10264.t1		0	0	0	0	0	0	0	0	0	0	0	0	0	0.002
Cre09.g414800	Eukaryota	SP	carboxypeptidase	null	CPY | Cre09.g414800.t1.1 | g10271.t1 | g10271.t2		0	0	0	0	0	0	0	0	0	0	0.000544662	0.000167336	0	0
Cre09.g414850	Eukaryota	O	not sure	null	g10272.t1 | g10272.t2		0	0	0	0	0	0	0	0	0	0	0	0	0	0
Cre09.g415050	Volvocine	O	no description	null	Cre09.g415050.t1.1 | g10276.t1 | g10276.t2 | g10276.t3		0	0	0	0	0	0	0	0	0	0	0	0	0	0
Cre09.g415900	Eukaryota	SP	Triose phosphate transporter	cell wall	Cre09.g415900.t1.1 | TPT15 | g10295.t1	Triose phosphate transporter	0	0	0	0.01	0	0	0	0	0	0	0	0.00140384	0	0
Cre09.g416700	Eukaryota	O	methyltransferease domain containing	null	g10313.t1		0	0	0	0	0	0	0	0	0	0	0	0	0	0
Cre09.g417000	Viridiplantae	SP	glycosyltransferase	cell wall	Cre09.g417000.t1.1 | g10319.t1		0.001	0	0	0	0	0	0	0	0	0	0	0	0	0
Cre09.g417076	Chlamydomonas	SP	no description	null	g10324.t1		0	0	0	0	0	0	0	0	0	0	0	0	0	0.002
Cre10.g419900	Chlamydomonas	C	no description	null	g10392.t1 | g10392.t2		0	0	0	0	0	0	0	0	0	0	0.00133333	0	0.00179856	0
Cre10.g421950	Viridiplantae	O	predicted protein	null	Cre10.g421950.t1.1 | TEF26 | g10440.t1 | g10440.t2	Predicted protein	0	0	0	0.01	0	0	0	0	0	0	0	0.000179308	0.00120048	0
Cre10.g428300	Volvocine	C	no description	null	g10577.t1		0.001	0	0	0	0	0	0.02	0	0	0	0	0.000876424	0	0
Cre10.g429500	Chlamydomonas	M	no description	null	g10609.t1		0	0	0	0	0	0	0	0	0	0	0	0.00793651	0.000638162	0
Cre10.g431900	Eukaryota	O	Ankyrin repeats	null	Cre10.g431900.t1.1 | g10660.t1		0	0	0	0	0	0	0	0	0.02	0	0	0.000554939	0	0
Cre10.g435300	Cellular organisms	O	Aspartyl aminopeptidase-like protein	null	AAP1 | Cre10.g435300.t1.1 | g10736.t1 | g10736.t2	Aspartyl aminopeptidase-like protein	0	0	0	0	0	0	0	0	0	0	0	0.00038584	0	0
Cre10.g435350	Volvocine	O	Endosulfine cAMP-regulated phosphoprotein	null	ESU1 | g10737.t1 | g10737.t2	Endosulfine cAMP-regulated phosphoprotein	0	0	0	0	0	0	0	0	0	0	0	0.00141293	0	0
Cre10.g437300	Chlorophyta	SP	laminin EGF-like	null	g10776.t1		0.001	0	0	0	0	0	0	0	0	0.00330033	0.000162999	0.000448531	0	0
Cre10.g438100	Cellular organisms	O	Phosphoglycolate phosphatase (EC 3.1.3.18), chloroplast precursor; similar to Chlamydomonas PGP1. Probably a 4-nitrophenylphosphatase	null	Cre10.g438100.t1.1 | PGP2 | g10792.t1	Phosphoglycolate phosphatase/4-nitrophenylphosphatase	0	0	0	0	0	0	0	0	0	0	0	0.00112676	0	0
Cre10.g438883	Chlamydomonas	C	no description	null	Cre10.g438900.t1.3 | Cre10.g438900.t2.1 | g10809.t1 | g10809.t2		0	0	0	0	0	0	0	0.02	0	0.00166806	0	0	0.000766284	0
Cre10.g439500	Chlamydomonas	SP	no description	null	g10822.t1		0	0	0	0	0	0	0	0	0	0.00134228	0	0	0	0
Cre10.g440750	Cellular organisms	O	DNA topoisomerase (type IIA), DNA gyrase subunit B, gyrase	Nuclear DNA function	Cre10.g440750.t1.1 | TOP3 | g10847.t1	DNA topoisomerase (type IIA), DNA gyrase subunit B	0	0	0	0	0	0	0	0	0	0	0	0.00135593	0	0
Cre10.g440850	Cellular organisms	C	Glutathione peroxidase	Chloroplast glutathione metabolism	g10849.t1 | g10849.t2	Glutathione peroxidase	0	0	0	0	0	0	0	0	0	0	0	0.0103093	0	0
Cre10.g445395	Chlamydomonas	O	no description	null	g10958.t1		0	0	0	0	0	0	0	0	0	0	0	0.00122249	0.000494805	0
Cre10.g445419	Chlamydomonas	O	no description	null	g10959.t1		0.001	0	0	0	0	0	0	0	0	0	0	0	0	0
Cre10.g445443	Chlamydomonas	C	no description	null	g10960.t1		0	0	0	0.01	0	0	0	0	0	0	0	0	0	0
Cre10.g447000	Volvocine	O	no description	null	Cre10.g447000.t1.1 | g10995.t1		0	0	0	0	0	0	0	0	0.02	0	0	0	0	0
Cre10.g447225	Chlamydomonas	O	no description	null	g11000.t1		0	0	0	0	0	0	0	0	0	0	0	0	0	0
Cre10.g447300	Eukaryota	O	Expressed Protein. Conserved protein, similar to DDI1, DNA Damage Inducible protein/v-SNARE Master 1.; Has Ubiquitin-like domain, UBA domain, and Aspartyl-protease-like domains.	protein maintenance	Cre10.g447300.t1.1 | g11002.t1		0	0	0	0	0	0	0	0	0	0	0	0	0.00172712	0
Cre10.g447550	Viridiplantae	C	Mannosyl oligosaccharide glucosidase	cell wall	g11007.t1		0	0	0	0	0	0	0	0	0	0.00416667	0.000521648	0.000354736	0	0
Cre10.g449450	Chlorophyta	O	no description	null	g11050.t1		0	0	0	0	0	0	0	0	0	0.00210526	0	0	0.00186916	0.002
Cre10.g450750	Chlamydomonas	SP	no description	null	Cre10.g450750.t1.1 | g11077.t1		0	0	0	0	0	0	0	0	0	0.00442478	0	0	0	0
Cre10.g453550	Chlamydomonas	M	glycosyl catalytic activity	null	g11134.t1		0	0	0.01	0	0	0	0	0.02	0	0	0.00104712	0.00398406	0	0.002
Cre10.g458626	Chlamydomonas	C	no description	null	g11250.t1		0	0	0	0	0	0	0	0	0	0	0	0	0	0
Cre10.g459950	Volvocine	O	no description	null	g11278.t1 | g11278.t2		0.001	0	0.01	0	0	0	0	0	0	0	0	0.00171821	0	0
Cre10.g465575	Chlamydomonas	C	no description	null	Cre10.g465593.t1.2 | g11408.t1		0	0	0	0	0	0	0	0	0	0	0	0	0	0
Cre11.g467594	Eukaryota	O	C2 domain	null	Cre18.g748750.t1.1 | Cre18.g748750.t1.2 | g11524.t1		0	0	0	0	0	0.02	0	0	0	0	0	0.00393701	0	0.002
Cre11.g467599	Eukaryota	O	C2 domain	null	Cre18.g748500.t1.1 | Cre18.g748500.t1.2 | g11529.t1		0	0	0	0	0	0	0	0	0	0	0	0.00261097	0	0
Cre11.g467601	Eukaryota	O	C2 domain	null	Cre18.g748450.t1.1 | Cre18.g748450.t1.2 | g11530.t1		0	0.002	0	0	0	0	0	0	0	0	0	0	0	0
Cre11.g467694	Chlamydomonas	O	no description	null	g11625.t1 | g11625.t2		0	0	0	0	0	0	0	0	0	0	0	0	0	0
Cre11.g467742	Chlorophyta	M	SWIM zinc finger-containing	null	Cre22.g764500.t1.1 | g11672.t1		0	0	0	0	0.01	0	0	0	0	0.012987	0	0	0.00140056	0
Cre11.g467743	Eukaryota	O	not sure	null	g11673.t1		0	0.002	0	0	0	0	0	0	0	0	0	0	0	0
Cre11.g467750	Volvocine	M	no description	null	g11735.t1		0	0	0	0	0	0	0	0	0	0.0018018	0.000628931	0.00165906	0	0
Cre11.g467792	Chlamydomonas	O	no description	null	Cre22.g762450.t1.1 | Cre22.g762450.t1.2 | g11722.t1		0	0	0	0	0	0	0	0	0	0	0	0.00102145	0	0
Cre11.g475550	Cellular organisms	O	not sure	null	Cre11.g475550.t1.1 | UMM10 | g11812.t1		0	0	0	0	0	0	0.02	0	0	0	0	0	0.000783699	0
Cre11.g479950	Eukaryota	SP	Triose phosphate transporter	null	Cre11.g479950.t1.1 | TPT17 | g11913.t1	Triose phosphate transporter	0	0	0	0	0	0	0	0	0	0	0	0	0.00073046	0
Cre11.g480851	Viridiplantae	SP	Nucleotide-diphospho-sugar transferase	cell wall	g11937.t1		0	0	0.01	0	0	0	0	0	0	0.0114943	0.000685871	0	0	0.002
Cre11.g482650	Volvocine	M	no description	null	EZY3 | g11982.t1		0.001	0	0.02	0	0	0	0	0	0	0.00135685	0	0	0	0
Cre11.g483250	Eukaryota	SP	Pherophorin	cell wall	g11996.t1		0	0	0	0	0	0	0	0	0	0	0	0.000542299	0	0.002
Cre11.g483400	Eukaryota	SP	Exostosin-like glycosyltransferase	cell wall	ELG10 | g11999.t1	Exostosin-like glycosyltransferase	0	0	0	0	0	0	0	0.02	0	0	0.00132626	0.000421941	0	0
Cre12.g483700	Viridiplantae	C	Chloroplast-targeted RNA-binding protein	chloroplast	Cre12.g483700.t1.1 | RB38 | g12006.t1 | g12006.t2	Chloroplast-targeted RNA-binding protein	0	0	0	0	0	0	0	0	0	0	0	0	0.00148533	0
Cre12.g483720	Viridiplantae	C	PTAC9,	null	Cre12.g483720.t1.1 | g12007.t1		0	0	0	0	0	0	0	0	0	0	0.00167084	0.000993542	0	0
Cre12.g488400	Cellular organisms	SP	ATPase family associated with various cellular activities (AAA)	null	g12217.t1		0	0	0	0	0	0	0	0	0	0	0	0	0	0
Cre12.g489400	Cellular organisms	SP	Sodium/phosphate symporter	null	Cre12.g489400.t1.1 | PTB7 | g12197.t1	Sodium/phosphate symporter	0	0	0	0	0	0	0	0	0	0	0.000398724	0.000356379	0.00337838	0
Cre12.g493000	Cellular organisms	SP	monovalent cation:proton antiporter-2 (CPA2) family	null	Cre12.g493000.t1.1 | g12090.t1		0	0	0	0	0	0	0	0	0	0	0	0.000295683	0	0
Cre12.g495600	Volvocine	O	no description	null	g12133.t1		0.001	0	0	0	0	0	0	0	0	0	0.000161577	0.000378573	0.00136519	0
Cre12.g496850	Chlamydomonas	M	no description	null	g12648.t1		0	0	0	0	0	0	0	0	0	0	0	0	0	0
Cre12.g500050	Eukaryota	O	Two conserved tryptophans domain; also known as the WWP or rsp5 domain	null	Cre12.g500050.t1.1 | g12575.t1		0	0	0	0	0	0	0	0	0	0	0	0.00105932	0	0
Cre12.g502500	Eukaryota	SP	exostosin family	cell wall	Cre12.g502500.t1.1 | g12521.t1		0.001	0	0	0	0	0	0	0	0	0	0	0.000417537	0	0
Cre12.g503000	Cellular organisms	O	Glycerol-3-phosphate transporter, major facilitator superfamily. Previously annotated as GLPT1	cell wall	Cre12.g503000.t1.1 | GLPT1 | GPT3 | g12510.t1	Glycerol-3-phosphate transporter, major facilitator superfamily	0.001	0	0	0	0	0	0	0	0	0	0	0.000477099	0	0
Cre12.g503100	Chlamydomonas	SP	no description	null	g12508.t1		0.001	0.002	0	0	0	0	0	0	0	0	0	0	0.0016	0
Cre12.g503150	Viridiplantae	C	DNA helicase	Nuclear DNA function	g12507.t1		0	0	0	0	0	0	0	0	0	0.00204082	0	0.000378215	0.00209205	0
Cre12.g503500	Eukaryota	SP	not sure	null	GLG1 | g12500.t1		0	0	0	0	0	0	0	0	0	0	0	0	0	0
Cre12.g503850	Eukaryota	O	Hypothetical conserved protein. Similar to Arl2-type of small GTPase, but is greatly longer and not typical of ARLs, splicing is speculative. Previously annotated as ARLP2 in GenBank; ADP ribosylation factor family	null	ARL12 | ARLP2 | g12492.t1		0	0	0	0	0	0	0	0	0	0	0	0.000457247	0	0
Cre12.g506650	Eukaryota	O	RIC1	null	Cre12.g506650.t1.1 | g12436.t1 | g12436.t2		0	0	0	0	0	0	0	0	0	0	0.000339271	0	0.00214133	0
Cre12.g509450	Volvocine	SP	no description	null	g12363.t1 | g12363.t2		0	0	0	0	0	0	0	0	0	0.00680272	0.000933707	0	0	0
Cre12.g513300	Viridiplantae	O	no description	null	Cre12.g513300.t1.1 | g12673.t1	Predicted protein	0	0	0	0	0	0	0	0	0	0	0	0	0	0
Cre12.g514950	Eukaryota	M	DNA helicase	null	HEL53 | g12706.t1	DNA helicase	0.001	0.002	0	0	0	0	0	0	0	0.006	0.000971817	0.000713012	0.000596659	0.002
Cre12.g517300	Eukaryota	SP	not sure	null	g12757.t1		0	0	0	0	0	0	0	0	0	0	0	0.00114155	0	0
Cre12.g518400	Chlamydomonas	M	kinase	null	Cre12.g518400.t1.1 | g12783.t1		0	0	0	0	0	0	0	0	0	0.00358423	0	0.00211416	0.000664011	0
Cre12.g519600	Volvocine	SP	no description	null	g12806.t1		0	0	0	0	0	0	0	0	0	0	0	0	0	0
Cre12.g521900	Eukaryota	C	no description	null	g12855.t1		0	0	0	0	0	0	0	0	0	0	0.000888889	0.000556174	0	0
Cre12.g522750	Eukaryota	M	CAP10: Putative lipopolysaccharide-modifying/lipopolysaccharide-modifying enzyme-like	null	g12874.t1		0	0	0	0	0	0	0	0	0	0	0.000662691	0.000631712	0	0
Cre12.g523600	Eukaryota	O	Protein of unknown function	null	g12893.t1		0.001	0	0	0	0.01	0	0	0	0	0	0	0	0	0
Cre12.g524150	Cellular organisms	O	DNA polymerase eta	null	POLH2 | POLI2 | g12906.t1 | g12906.t2	DNA polymerase eta	0	0	0	0	0	0	0	0	0	0	0	0	0	0
Cre12.g530150	Chlamydomonas	M	no description	null	Cre12.g530150.t1.1 | g13051.t1		0	0	0	0	0	0	0	0	0	0	0	0	0	0
Cre12.g532450	Cellular organisms	O	not sure	null	Cre12.g532450.t1.1 | g13101.t1		0.001	0	0	0.01	0	0	0	0	0	0	0	0	0	0
Cre12.g534980	Eukaryota	O	not sure	null	Cre12.g535000.t1.3 | Cre12.g535000.t2.1 | g13160.t1 | g13160.t2		0	0	0	0	0	0	0	0	0	0	0	0	0	0
Cre12.g535250	Chlamydomonas	M	Large tegument protein domain-containing	null	g13166.t1		0	0.002	0	0	0	0	0	0.02	0	0	0.000646621	0	0	0
Cre12.g537150	Eukaryota	SP	no description	null	Cre12.g537150.t1.1 | g13208.t1		0	0	0	0	0	0	0	0	0	0	0.000410509	0.000232775	0	0.002
Cre12.g537300	Chlamydomonas	O	no description	null	Cre12.g537300.t1.1 | g13212.t1		0	0	0	0	0	0	0	0	0	0	0	0	0	0
Cre12.g537350	Chlamydomonas	SP	ligase?	cell wall	g13213.t1 | g13213.t2		0	0	0	0	0	0	0	0	0	0	0	0.000217202	0	0
Cre12.g537611	Chlamydomonas	SP	no description	null	Cre65.g793350.t1.1 | g13220.t1		0	0	0	0	0	0	0	0	0	0.00140845	0.00250627	0.00104275	0	0
Cre12.g538000	Volvocine	O	no description, early zygote expressed	null	Cre12.g538000.t1.1 | EZY5 | g13229.t1		0.001	0	0	0	0	0	0	0	0.02	0	0.00389864	0	0	0
Cre12.g538250	Chlamydomonas	C	no description	null	g13234.t1		0	0.002	0	0	0	0.02	0	0	0	0	0	0	0	0
Cre12.g538300	Cellular organisms	O	Flagellar Associated Protein, protein kinase	flagellar resorption	FAP247 | g13235.t1		0	0	0	0	0	0	0	0.02	0	0	0.000520021	0.000555247	0	0
Cre12.g539121	Chlamydomonas	O	no description	null	g13257.t1		0.001	0	0	0	0	0	0	0	0	0	0	0	0	0
Cre12.g539205	Chlamydomonas	O	no description	null	g13268.t1		0	0	0	0	0	0	0	0	0	0	0	0.00124378	0	0
Cre12.g540100	Chlamydomonas	O	no description	null	g13774.t1 | g13774.t2		0	0.002	0	0	0	0	0	0	0	0	0	0	0	0
Cre12.g541211	Eukaryota	O	no description	null	g13751.t1 | g13751.t2 | g13751.t3		0	0	0	0	0	0	0	0	0	0	0.000554939	0	0	0
Cre12.g541800	Cellular organisms	C	Prolyl oligopeptidase.	Chloroplast protein degradation	Cre12.g541800.t1.1 | g13737.t1		0	0	0	0	0	0	0	0	0	0	0	0.000509944	0	0
Cre12.g542450	Cellular organisms	C	not sure	null	Cre12.g542450.t1.1 | g13723.t1		0	0.002	0	0	0	0	0	0	0	0	0.000282725	0.000220556	0.00168634	0
Cre12.g542700	Eukaryota	O	SMC chromosome segregation ATPase	Nuclear DNA function	Cre12.g542700.t1.1 | g13715.t1		0	0	0	0	0	0	0	0	0	0.00295858	0.000383803	0.000524109	0	0
Cre12.g544952	Chlamydomonas	O	no description	null	g13661.t1		0	0	0	0	0	0	0	0	0	0	0	0	0	0.002
Cre12.g547450	Eukaryota	O	GDP-GTP exchange factor	cell wall	Cre12.g547450.t1.1 | VPS9 | g13603.t1	Guanine nucleotide exchange factor, vacuolar	0	0	0	0	0	0	0	0	0	0	0	0.000360231	0	0
Cre12.g549500	Eukaryota	C	eukaryotic unknown function protein	null	Cre12.g549500.t1.1 | g13558.t1		0	0	0	0	0	0	0	0	0	0	0	0.000353482	0	0
Cre12.g556250	Eukaryota	O	SEP1, septin-like protein	null	Cre12.g556250.t1.1 | SEP1 | g13407.t1	Septin-like protein	0	0	0	0	0	0	0	0	0	0	0	0.000736739	0	0
Cre12.g557250	Eukaryota	O	Ras-like GTPase related	null	Cre12.g557250.t1.1 | g13384.t1 | g13384.t2		0.001	0	0	0	0	0	0	0	0	0	0	0.000115234	0.00168634	0.002
Cre12.g557252	Eukaryota	O	not sure	null	g13385.t1		0	0.002	0	0	0	0	0	0	0	0	0	0.000371885	0	0
Cre12.g559300	Eukaryota	C	not sure	null	ARM1 | Cre12.g559300.t1.1 | g13338.t1	Predicted protein	0	0	0	0	0	0	0	0	0	0	0	0.000671501	0	0
Cre12.g561150	Eukaryota	SP	not sure	null	g13294.t1 | g13294.t2		0	0	0	0	0	0	0	0	0	0	0	0	0	0
Cre13.g562350	Volvocine	M	Caulimovirus viroplasmin like	null	Cre13.g562350.t1.1 | g13840.t1		0	0	0	0	0	0	0.02	0	0	0	0	0.00212993	0	0
Cre13.g562400	Viridiplantae	M	ABI3/VP1 family transcription factor	null	ABI3 | Cre13.g562400.t1.1 | g13841.t1	ABI3/VP1 family transcription factor	0	0	0	0	0	0	0	0	0	0	0	0.00110619	0	0
Cre13.g565800	Viridiplantae	O	UDP-Glucose:protein transglucosylase, early zygote expressed	cell wall	Cre13.g565800.t1.1 | EZY11 | UPT1 | UPTG1 | g13925.t1	UDP-Glucose:protein transglucosylase	0	0	0.01	0	0.02	0	0	0	0	0	0.000966184	0.00380952	0	0.002
Cre13.g566500	Chlamydomonas	O	no description	null	Cre13.g566500.t1.1 | g13940.t1 | g13940.t2		0	0	0	0	0	0	0	0	0	0	0.000125929	9.88728e-05	0	0.002
Cre13.g566925	Chlamydomonas	O	no description	null	g13950.t1 | g13950.t2		0	0	0	0	0	0	0	0	0	0	0.000529942	0	0	0
Cre13.g566951	Chlamydomonas	O	no description	null	g13951.t1		0	0	0	0	0	0	0	0	0	0	0.000518403	0	0	0
Cre13.g567450	Eukaryota	O	Histone H1	Nuclear DNA function	Cre13.g567450.t1.1 | HON1 | g13964.t1	Histone H1	0	0	0.01	0	0	0	0	0	0	0	0	0.00148368	0	0
Cre13.g568176	Chlamydomonas	O	Myb-like DNA binding	Nuclear DNA function	g13981.t1		0	0	0	0	0	0	0	0	0	0	0.000766284	0	0	0
Cre13.g568200	Eukaryota	SP	Nucleotide-diphospho-sugar transferase	cell wall	g13982.t1		0	0	0	0	0	0	0	0	0	0	0	0.000163319	0	0
Cre13.g569050	Chlamydomonas	O	no description	null	g14002.t1		0.002	0	0	0	0	0	0	0	0	0	0	0	0	0
Cre13.g571540	Chlamydomonas	O	no description	null	g14054.t1		0	0	0	0	0	0	0	0	0	0	0	0	0	0
Cre13.g572750	Eukaryota	M	AMX3, copper amine oxidase	null	AMX3 | g14085.t1 | g14085.t2 | g14085.t3	Copper amine oxidase, amiloride-sensitive	0.001	0	0	0	0	0	0	0	0	0	0.000402253	0	0	0
Cre13.g573800	Cellular organisms	SP	Phosphoribosyl transferase domain; Phosphoribulokinase / Uridine kinase family	null	Cre13.g573800.t1.1 | g14106.t1		0	0	0	0	0	0	0	0	0	0	0	0.000523149	0	0.002
Cre13.g574041	Viridiplantae	SP	Nucleotide-diphospho-sugar transferase	cell wall	g14111.t1		0.001	0	0	0	0	0	0	0	0	0	0.000859107	0	0	0
Cre13.g576740	Chlamydomonas	O	not sure	null	g14173.t1 | g14173.t2		0	0	0	0	0	0	0	0	0	0	0	0	0	0
Cre13.g576900	Chlamydomonas	SP	no description	null	g14177.t1		0	0.002	0	0	0	0	0	0.02	0	0	0	0	0	0
Cre13.g576950	Eukaryota	SP	Kelch motif	null	g14178.t1		0	0	0	0	0	0	0	0	0.02	0	0	0.000550661	0	0
Cre13.g577000	Eukaryota	SP	no description	null	Cre13.g577000.t1.1 | g14179.t1		0.001	0.002	0.01	0	0	0	0	0	0	0	0	0	0	0
Cre13.g577026	Chlamydomonas	O	no description	null	g14180.t1		0	0	0	0	0	0	0	0	0	0	0	0.00277008	0.0014245	0
Cre13.g577050	Eukaryota	M	Exostosin-like glycosyltransferase	cell wall	ELG7 | g14181.t1	Exostosin-like glycosyltransferase	0.002	0	0	0.01	0	0	0	0	0	0	0.00050813	0	0	0
Cre13.g577250	Viridiplantae	C	Glyoxal or galactose oxidase	null	Cre13.g577250.t1.1 | GOX14 | g14185.t1	Glyoxal or galactose oxidase	0.001	0	0	0	0.01	0	0	0	0	0	0	0.000307503	0	0
Cre13.g577300	Eukaryota	M	Glyoxal or galactose oxidase	null	Cre13.g577300.t1.1 | GOX13 | g14186.t1	Glyoxal or galactose oxidase	0.001	0	0	0	0	0	0	0	0	0	0	0	0	0.004
Cre13.g577352	Eukaryota	SP	WASP-interacting protein	null	g14187.t1		0	0	0	0	0	0	0	0	0	0.00158228	0	0.000960154	0	0
Cre13.g577400	Viridiplantae	SP	Exostosin-like glycosyltransferase	cell wall	ELG16 | g14188.t1	Exostosin-like glycosyltransferase	0	0	0	0	0	0	0	0.02	0	0.00290698	0.000461681	0	0	0
Cre13.g579250	Chlorophyta	SP	MYND-finger protein	null	Cre13.g579250.t1.1 | g14230.t1		0	0	0	0	0	0	0	0.02	0	0	0.00062422	0	0.00178253	0
Cre13.g579700	Chlorophyta	O	no description	null	Cre13.g579700.t1.1 | g14242.t1		0.001	0	0	0	0	0	0	0	0	0.00454545	0	0	0	0
Cre13.g583100	Viridiplantae	M	3-Deoxy-D-manno-octulosonic-acid transferase (kdotransferase)	null	g14315.t1		0	0	0	0	0	0	0	0	0	0.00775194	0.000208117	0	0	0
Cre13.g584650	Chlorophyta	C	unknown	null	Cre13.g584650.t1.1 | g14351.t1		0	0.002	0	0	0	0	0	0.02	0	0	0	0.000457875	0	0
Cre13.g586883	Chlamydomonas	O	no description	null	g14399.t1		0	0.002	0	0	0	0	0	0	0	0	0	0	0	0
Cre13.g587400	Chlamydomonas	C	Large tegument protein domain-containing	null	g14411.t1		0	0	0	0	0	0	0	0	0	0	0.000967586	0.0019802	0	0
Cre13.g588350	Chlorophyta	M	no description	null	Cre13.g588350.t1.1 | g14432.t1		0	0	0.01	0	0	0	0	0	0	0	0.000619579	0	0	0
Cre13.g588950	Chlamydomonas	C	transporter activity	null	Cre13.g588950.t1.1 | g14448.t1		0	0	0	0	0	0	0	0	0.02	0.00381679	0	0	0	0
Cre13.g591250	Chlorophyta	SP	kinase domain	null	EZY20 | g14499.t1 | g14499.t2		0	0	0	0	0	0	0	0	0	0.010929	0	0.000421053	0	0
Cre13.g602425	Chlamydomonas	M	no description	null	g14558.t1		0.001	0.002	0	0	0	0	0	0	0	0	0	0	0	0
Cre13.g603225	Cellular organisms	C	not sure	null	g14566.t1		0	0	0	0	0.01	0	0	0	0	0	0	0.000884173	0	0
Cre13.g603650	Chlorophyta	O	no description	null	Cre13.g603650.t1.1 | g14554.t1		0	0	0	0	0	0	0	0	0	0	0	0	0	0.002
Cre13.g603950	Eukaryota	O	not sure	null	CYN14 | Cre13.g603950.t1.1 | g14573.t1		0.001	0	0	0	0	0	0	0	0	0	0.000893655	0	0	0
Cre13.g605386	Chlamydomonas	M	not sure	null	Cre13.g605451.t1.2 | Cre13.g605451.t2.1 | Cre13.g605451.t3.1 | Cre13.g605451.t4.1 | Cre13.g605451.t5.1 | g14602.t1 | g14602.t2 | g14602.t3 | g14602.t4 | g14602.t5		0.001	0	0	0	0	0	0	0	0	0	0	0	0	0
Cre13.g605550	Chlamydomonas	O	nucleotidyltransferase domain	null	g14605.t1		0	0	0	0	0	0	0	0	0	0	0	0	0	0
Cre13.g605600	Eukaryota	O	2'-5'-oligoadenylate synthetase. Oligoadenylate synthetases are antiviral enzymes that counteract vial attack by degrading viral RNA. Part of the Ò2-5A systemÓ	null	OAS1 | g14606.t1 | g14606.t2		0	0	0	0	0	0	0	0	0	0	0	0.0163934	0	0
Cre13.g606600	Cellular organisms	C	cGMP-dependent protein kinase	null	CGK1 | g14625.t1	cGMP-dependent protein kinase	0	0	0	0	0	0	0	0	0	0	0.000713267	0	0	0
Cre14.g617200	Volvocine	O	SAND-domain containing RLS (RegA-like sequence) transcription factor.	Transcription factor	RLS7 | g14871.t1	RegA/RlsA-like protein	0	0	0	0	0	0	0	0	0	0.00125471	0.00022119	0	0.000719942	0.002
Cre14.g618650	Chlamydomonas	O	no description	null	Cre14.g618650.t1.1 | g14906.t1		0	0.002	0	0	0	0	0	0	0	0	0	0	0	0
Cre14.g620233	Chlamydomonas	SP	no description	null	g14947.t1		0	0	0	0	0.01	0	0	0	0	0	0	0.000864678	0	0
Cre14.g622000	Chlamydomonas	C	no description	Chloroplast DNA function	g14986.t1		0	0	0	0	0	0	0	0.02	0	0.00278552	0.000177588	0	0	0
Cre14.g622100	Viridiplantae	O	not sure	null	Cre14.g622100.t1.1 | g14990.t1 | g14990.t2 | g14990.t3		0	0	0	0	0	0	0	0	0	0	0	0	0	0
Cre14.g622900	Chlamydomonas	C	no description	null	g15012.t1		0	0.002	0	0	0	0	0	0	0	0	0	0.000413394	0	0
Cre14.g623050	Chlamydomonas	C	no description	null	g15016.t1 | g15016.t2		0	0.004	0	0	0	0	0	0	0	0	0.000327923	0	0	0
Cre14.g623439	Eukaryota	O	not sure	null	Cre14.g623500.t1.3 | Cre14.g623500.t2.1 | Cre14.g623500.t3.1 | g15026.t1 | g15026.t2 | g15026.t3		0	0	0	0	0	0	0	0	0	0	0	0	0	0
Cre14.g625450	Cellular organisms	C	MPBQ/MSBQ methyltransferase, chloroplastic	null	Cre14.g625450.t1.1 | VTE3 | g15066.t1 | g15066.t2	MPBQ/MSBQ methyltransferase, chloroplastic	0.001	0	0	0	0	0	0	0	0	0	0	0	0	0
Cre14.g629000	Eukaryota	C	Nucleotide-diphospho-sugar transferase	cell wall	CGLD19 | Cre14.g629000.t1.1 | g15149.t1	Predicted protein	0	0	0	0	0	0	0	0	0	0	0	0.000277085	0.000479157	0
Cre14.g631250	Viridiplantae	M	T-complex 11 related	null	g15214.t1		0	0	0	0	0	0	0	0	0	0	0.000166667	0.000217628	0	0
Cre14.g632799	Volvocine	SP	no description	null	g15252.t1		0	0	0	0.01	0	0	0	0	0	0	0	0.00166667	0	0
Cre14.g632807	Volvocine	SP	Hydroxyproline-rich cell wall protein, zygote specific.	cell wall	g15253.t1		0	0	0	0.01	0	0	0	0	0	0	0	0.00324675	0	0
Cre14.g632823	Volvocine	C	EXOSTOSIN (HEPARAN SULFATE GLYCOSYLTRANSFERASE)-RELATED	cell wall	g15255.t1		0	0	0	0	0	0	0	0	0	0	0	0.001321	0	0
Cre14.g632831	Volvocine	SP	Hydroxyproline-rich cell wall protein, zygote specific.	cell wall	g15256.t1		0	0	0	0.01	0	0	0	0	0	0	0	0.00324675	0	0
Cre14.g632847	Eukaryota	C	EXOSTOSIN (HEPARAN SULFATE GLYCOSYLTRANSFERASE)-RELATED	cell wall	g15258.t1		0	0	0	0	0	0	0	0	0	0	0	0.000236239	0	0
Cre15.g635400	Eukaryota	SP	ankyrin repeats	null	Cre15.g635400.t1.1 | ZYS3 | ZYS3-1 | g15324.t1	Zygote-specific protein	0.001	0.002	0.01	0	0	0	0.02	0.02	0	0	0	0.00215054	0.00182149	0
Cre15.g637315	Chlamydomonas	M	no description	null	g15371.t1		0	0	0	0	0	0	0	0	0	0.000923361	0	0	0	0
Cre15.g637750	Volvocine	SP	not sure	null	g15379.t1 | g15379.t2 | g15379.t3		0	0	0	0	0	0	0	0	0	0	0	0	0	0
Cre15.g639600	Chlamydomonas	O	no description	null	g15412.t1		0.001	0	0	0	0	0	0	0	0	0.00282885	0	0	0.00070373	0
Cre15.g639614	Volvocine	C	not sure	null	Cre15.g639614.t1.1 | g15411.t1		0	0	0	0.01	0.01	0	0	0	0	0	0	0	0.00220751	0.002
Cre15.g641266	Eukaryota	O	not sure	null	Cre15.g641300.t1.2 | Cre15.g641300.t2.1 | TPT22 | g15460.t1 | g15460.t2		0	0	0	0	0	0	0	0	0	0	0	7.21345e-05	0.00155039	0
Cre15.g641901	Chlamydomonas	O	no description	null	g15477.t1		0	0	0	0	0	0	0	0	0	0	0	0.000681663	0.000392773	0
Cre15.g642875	Chlamydomonas	O	no description	null	g15538.t1		0.002	0.002	0	0	0	0	0	0	0	0	0	0	0.000695652	0
Cre16.g648200	Cellular organisms	SP	Cytochrome P450, CYP3 superfamily	null	CYP35 | Cre16.g648200.t1.1 | g15688.t1 | g15688.t2 | g15688.t3	Cytochrome P450, CYP3 superfamily	0	0	0	0	0	0	0	0	0	0	0	0	0	0
Cre16.g651450	Eukaryota	SP	unknown function	null	g15758.t1		0	0	0	0	0	0	0	0	0	0	0.000102596	0	0	0
Cre16.g651600	Volvocine	O	Ankyrin repeats	null	g15761.t1		0	0.002	0	0	0	0	0	0	0	0	0.00145054	0	0.000554017	0.002
Cre16.g651700	Volvocine	O	no description	null	g15763.t1		0	0	0	0	0	0	0	0	0	0	0.000823045	0	0	0.002
Cre16.g651850	Eukaryota	SP	not sure	null	g15766.t1		0	0	0	0	0	0	0	0	0	0	0.000206975	0.000423191	0.00158983	0
Cre16.g654450	Volvocine	M	no description	null	Cre16.g654450.t1.1 | g15821.t1		0.001	0	0	0	0	0	0	0	0	0.00181159	0	0.000500501	0	0
Cre16.g655000	Viridiplantae	C	plant specific protein of unknown function	null	g15834.t1		0	0	0	0	0	0	0	0	0	0.00338983	0	0	0	0
Cre16.g657979	Viridiplantae	O	not sure	null	Cre16.g657979.t1.1 | g15899.t1 | g15899.t2		0	0	0	0	0	0	0	0	0	0	0.0002002	0	0	0
Cre16.g658150	Volvocine	O	no description	null	Cre16.g658150.t1.1 | g15902.t1		0.001	0	0	0	0	0	0	0.02	0	0	0.000531632	0	0	0
Cre16.g660390	Eukaryota	SP	sulfotransferase domain	null	g15951.t1 | g15951.t2		0	0	0	0	0	0	0	0	0	0	0	0.000854701	0	0
Cre16.g663050	Eukaryota	SP	not sure	null	g16008.t1		0	0	0	0	0	0	0	0	0	0	0	0.00019305	0	0
Cre16.g664200	Eukaryota	SP	not sure	null	PDE33 | g16036.t1 | g16036.t2		0.001	0	0	0	0	0	0	0	0	0	0.000277546	0	0	0
Cre16.g665300	Volvocine	O	antagonist of mitotic exit network protein 1 (AMN1) superfamily	null	Cre16.g665300.t1.1 | g16057.t1		0	0.002	0	0	0	0	0	0	0	0	0	0.000591366	0	0
Cre16.g666250	Eukaryota	SP	Triose phosphate transporter	cell wall	Cre16.g666250.t1.1 | TPT26 | g16078.t1 | g16078.t2		0.002	0	0	0	0	0	0	0	0	0.00529101	0	0	0	0
Cre16.g666677	Chlamydomonas	M	no description	null	g16097.t1		0	0	0	0	0	0	0	0	0	0	0.000879507	0	0	0.002
Cre16.g667050	Chlamydomonas	O	no description	null	g16318.t1		0	0	0	0	0	0	0	0	0	0	0	0	0	0
Cre16.g667300	Chlamydomonas	O	Transcription factor bHLH	null	g16313.t1		0.001	0	0	0	0	0	0	0	0	0	0	0	0	0.002
Cre16.g667729	Chlamydomonas	O	peptidase activity?	null	Cre16.g667729.t1.1 | g16284.t1 | g16284.t2		0	0	0	0	0	0	0	0	0	0	0	0	0	0
Cre16.g667900	Viridiplantae	C	DNA binding domain, putative transcription factor	null	g16280.t1		0	0	0	0	0	0	0	0	0	0.00493827	0.000310366	0.000846024	0.000547046	0.002
Cre16.g669850	Chlamydomonas	C	varyl-tRNA synthetase	null	Cre16.g669850.t1.1 | g16233.t1		0	0	0	0.01	0	0	0	0	0	0	0	0	0	0.002
Cre16.g672049	Chlorophyta	SP	no description	null	Cre01.g065000.t1.1 | Cre01.g065000.t1.2 | g16699.t1		0	0	0	0	0	0	0	0	0	0	0	0.00130293	0	0
Cre16.g674065	Cellular organisms	M	not sure	null	Cre01.g065750.t1.1 | g16717.t1		0	0	0	0	0	0	0	0	0	0	0	0	0	0
Cre16.g675958	Eukaryota	O	Endomembrane protein 70	null	Cre01.g063550.t1.1 | Cre01.g063550.t1.2 | g16131.t1		0	0	0	0	0	0	0	0	0	0	0	0.00150263	0	0
Cre16.g676757	Cellular organisms	SP	Sodium/phosphate symporter	null	Cre01.g066900.t1.1 | Cre01.g066900.t2.1 | PTB8 | g16742.t1 | g16742.t2	Sodium/phosphate symporter	0	0	0	0	0	0	0	0	0	0	0.000498815	0	0	0.002
Cre16.g676900	Eukaryota	C	UAA transporter, with a specificity for UDP-N-acetylglucosamine. Galactose transporter-related	cell wall	Cre16.g676900.t1.1 | UAA5 | g16577.t1		0.001	0	0	0	0	0.02	0	0	0	0.00364964	0.000690131	0	0	0
Cre16.g677205	Volvocine	SP	not sure	null	Cre01.g067059.t1.1 | Cre01.g067059.t1.2 | Cre01.g067059.t2.1 | Cre01.g067059.t3.1 | g16746.t1 | g16746.t2 | g16746.t3		0	0	0	0	0	0	0	0	0	0	0	0	0.00096432	0
Cre16.g677300	Eukaryota	C	Glyoxal or galactose oxidase	null	GOX16 | g16569.t1	Glyoxal or galactose oxidase	0	0	0	0	0	0	0	0.02	0	0	0	0	0	0
Cre16.g677500	Cellular organisms	O	Adenosine 5'-phosphosulfate kinase; chloroplast precursor; involved in sulfur assimilation; catalyzes the phosphorylation of adenosine 5'-phosphosulfate to produce phosphoadenosine phosphosulfate. Appears to be a single gene in Chlamydomonas; homolog of Arabidopsis AKN1 (APK) and AKN2. The gene is not upregulated during a 24h time course of sulfur starvation; referred to as AKN2 in PMID:15470261.	null	AKN | APK1 | Cre16.g677500.t1.1 | EZY13 | g16566.t1	Adenosine 5'-phosphosulfate kinase	0	0	0	0	0	0	0	0.02	0	0	0	0	0	0
Cre16.g677702	Chlamydomonas	O	no description	null	g16319.t1		0	0	0	0	0	0	0	0	0	0	0.000377074	0.00047259	0.00108578	0
Cre16.g679164	Eukaryota	O	not sure	null	Cre01.g063900.t1.1 | Cre01.g063900.t1.2 | g16140.t1		0	0	0	0	0	0	0	0	0	0	0.00245098	0	0	0
Cre16.g680550	Chlamydomonas	C	not sure	null	Cre16.g680550.t1.1 | g16497.t1		0	0	0	0	0	0	0	0	0	0	0	0	0	0
Cre16.g680750	Volvocine	C	protein binding BTB domain	null	g16492.t1		0	0	0	0	0	0	0	0	0	0	0.00196464	0.000903342	0.0012285	0
Cre16.g680800	Volvocine	O	The BTB (for BR-C, ttk and bab) or POZ (for Pox virus and Zinc finger) domain is present near the N-terminus of a fraction of zinc finger (pfam00096) proteins and in proteins that contain the pfam01344 motif such as Kelch and a family of pox virus proteins. The BTB/POZ domain mediates homomeric dimerization and in some instances heteromeric dimerization.	null	Cre16.g680800.t1.1 | g16491.t1		0.002	0	0	0.01	0	0	0	0	0	0	0	0.0015528	0	0
Cre16.g681450	Cellular organisms	M	Predicted protein with ankyrin repeats	null	ANK6 | Cre16.g681450.t1.1 | g16474.t1	Predicted protein with ankyrin repeats	0	0	0	0	0	0.02	0.02	0	0	0	0.000339789	0	0	0
Cre16.g682350	Eukaryota	O	not sure	null	g16455.t1 | g16455.t2		0.001	0	0	0	0	0	0	0	0	0.00606061	0	0.00143885	0	0
Cre16.g683931	Volvocine	M	Large tegument protein domain-containing	null	Cre01.g069700.t1.1 | g16808.t1		0	0	0	0	0	0	0	0	0	0	0	0	0	0
Cre16.g683950	Cellular organisms	M	Alpha Subunit of the SRP Receptor	null	Cre16.g683950.t1.1 | SRP1 | SRRA1 | g16421.t1	Alpha Subunit of the SRP Receptor	0.001	0	0	0	0	0	0	0	0	0	0	0	0.0025	0
Cre16.g684043	Cellular organisms	M	not sure	null	Cre01.g069750.t1.1 | g16809.t1		0	0	0	0	0	0	0	0	0	0	0	0	0	0
Cre16.g684149	Chlamydomonas	SP	no description	null	Cre01.g064580.t1.1 | Cre01.g064580.t1.2 | g16154.t1		0	0	0	0	0	0	0	0	0	0	0	0	0	0
Cre16.g685550	Cellular organisms	C	O-acetylserine (Thiol)-lyase/cysteine synthase, amino acid metabolism	null	ASL4 | Cre16.g685550.t1.1 | Cys1A | g16386.t1	O-acetylserine (Thiol)-lyase/cysteine synthase	0	0	0	0	0	0	0	0	0	0	0	0.00063012	0	0
Cre16.g685750	Chlorophyta	SP	no description	null	g16381.t1		0	0	0	0	0	0	0	0.02	0.02	0	0	0	0.00125628	0
Cre16.g686510	Chlamydomonas	M	not sure	null	Cre01.g070650.t1.1 | Cre01.g070650.t1.2 | Cre01.g070650.t2.1 | Cre01.g070650.t3.1 | g16831.t1 | g16831.t2 | g16831.t3		0	0	0	0	0.01	0	0	0	0	0	0	0	0	0
Cre16.g688850	Cellular organisms	M	Hexose/glycerol-3-phosphate transporter	cell wall	HPT2 | g16171.t1	Hexose/glycerol-3-phosphate transporter	0	0	0	0	0	0	0	0	0.02	0	0	0.000266383	0	0
Cre16.g690000	Viridiplantae	SP	Have similarity to UbiE/COQ5 methyltransferase (ISS) [Ostreococcus tauri] or root determined nodulation 1 [Medicago truncatula]	null	Cre16.g690000.t1.1 | g16196.t1		0	0	0	0	0	0	0	0	0	0.00292398	0	0.00109409	0	0
Cre16.g692004	Cellular organisms	M	DnaJ-like heat shock protein	null	Cre01.g072950.t1.1 | DNJ21 | g16880.t1	DnaJ-like protein	0	0	0	0.01	0	0	0	0	0	0	0	0	0	0
Cre16.g693819	Viridiplantae	O	unknown conserved domain	null	Cre16.g693819.t1.1 | g15601.t1		0	0	0	0	0	0	0	0.02	0	0	0.000493097	0.00100806	0	0
Cre16.g695700	Viridiplantae	O	PLAC8 family	null	Cre16.g695700.t1.1 | g15554.t1		0	0	0	0	0	0	0	0	0	0	0	0.00126422	0	0
Cre17.g697334	Eukaryota	M	Have a similar region to bacterial von Willebrand factor A sequences	null	Cre17.g697334.t1.1 | g16911.t1		0	0	0	0	0	0	0	0	0	0	0.000907029	0	0.000925926	0
Cre17.g697406	Volvocine	M	no description	null	Cre17.g697406.t1.1 | g16913.t1		0	0	0	0	0	0	0	0	0	0	0	0.00297619	0	0
Cre17.g699700	Chlamydomonas	C	no description	null	g16968.t1		0	0.004	0	0	0	0	0	0	0	0	0	0	0	0
Cre17.g700900	Volvocine	O	no description	null	g16995.t1		0	0	0	0	0	0	0	0	0	0.00255102	0.00027571	0	0	0
Cre17.g701000	Chlorophyta	O	Similar to Clp protease, partial [Helicosporidium sp. ATCC 50920] Sequence ID: gb|KDD75501.1|	null	Cre17.g701000.t1.1 | g16997.t1		0	0	0	0	0	0	0	0	0	0	0	0.000571102	0	0
Cre17.g701150	Chlamydomonas	C	DNA-dependent ATPase	null	g17000.t1		0.001	0	0	0	0	0	0	0	0	0	0.000498504	0.00560224	0.00107527	0
Cre17.g702700	Eukaryota	SP	Triose phosphate transporter	cell wall	TPT27 | g17035.t1		0	0	0	0	0	0	0	0.02	0	0	0	0	0	0
Cre17.g705778	Chlamydomonas	C	not sure	null	Cre17.g705800.t1.3 | g17105.t1		0	0	0	0	0	0	0	0	0	0	0	0	0	0
Cre17.g705806	Chlamydomonas	C	no description	null	g17106.t1		0	0	0	0	0	0	0	0	0	0	0	0	0	0
Cre17.g705836	Chlamydomonas	M	no description	null	Cre17.g705836.t1.1 | g17107.t1		0	0	0	0	0	0	0	0	0	0	0	0	0	0
Cre17.g705843	Chlamydomonas	M	Ubiquitin ligase related	null	Cre17.g705843.t1.1 | g17108.t1		0	0	0	0	0	0	0	0	0	0	0	0	0	0
Cre17.g705850	Cellular organisms	O	Glutamate 5-kinase	null	Cre17.g705850.t1.1 | GGK2 | PROB2 | g17109.t1	Glutamate 5-kinase	0	0	0	0	0	0	0	0	0	0	0	0.00071736	0	0
Cre17.g706850	Eukaryota	SP	eukaryotic integral membrane protein	null	g17127.t1		0	0	0	0	0	0	0	0	0	0	0	0	0	0
Cre17.g708901	Eukaryota	SP	no description	null	Cre17.g708900.t1.3 | g17173.t1		0	0	0	0	0	0	0	0	0	0	0.000389408	0	0	0
Cre17.g708950	Eukaryota	SP	WSC domain protein	null	g17174.t1		0	0	0	0	0	0	0	0	0	0	0	0.000416146	0	0
Cre17.g709900	Cellular organisms	M	not sure	null	g17194.t1 | g17194.t2		0	0	0	0	0	0	0	0	0	0	0.000164487	0	0.00039604	0.002
Cre17.g711503	Chlamydomonas	SP	no description	null	g17231.t1		0	0	0	0	0	0	0	0	0	0	0	0	0	0
Cre17.g712500	Chlamydomonas	C	unknown function	null	g17253.t1		0	0	0	0	0	0	0	0.02	0	0	0.00118906	0	0	0
Cre17.g715400	Eukaryota	O	Rab-GAP	null	g17318.t1		0	0.002	0	0	0	0	0	0	0	0	0	0	0	0
Cre17.g715421	Chlamydomonas	M	U2 snRNP A	null	Cre17.g715421.t1.1 | g17319.t1		0	0	0	0	0	0	0	0	0	0	0.000457247	0	0	0
Cre17.g715700	Cellular organisms	O	Phosphoprotein phosphatase 2C	null	Cre17.g715700.t1.1 | PPP44 | g17325.t1	Phosphoprotein phosphatase 2C	0	0	0	0	0	0	0	0	0	0	0.000393082	0	0	0
Cre17.g715800	Eukaryota	SP	gametolysin	cell wall	g17327.t1		0	0	0	0	0	0	0	0	0	0.00263852	0.000668003	0.000303674	0	0
Cre17.g715801	Chlamydomonas	M	no description	null	Cre17.g715801.t1.1 | g17328.t1		0	0	0	0	0	0	0	0	0	0	0	0.000553863	0	0
Cre17.g716251	Eukaryota	SP	SUMO-like	protein maintenance	Cre17.g716250.t1.3 | SUM5 | SUMO89A | g17338.t1		0	0	0	0	0	0	0	0.02	0	0	0.000513611	0	0	0.002
Cre17.g718200	Chlorophyta	O	no description	null	Cre17.g718200.t1.1 | g17382.t1		0.001	0	0	0	0	0	0.02	0	0	0.00452489	0	0	0	0
Cre17.g719100	Chlorophyta	M	Zygote-specific protein	null	Cre17.g719100.t1.1 | ZYS1B | ZYS1b | g17401.t1	Zygote-specific protein	0	0.002	0	0	0.01	0	0	0	0	0	0	0	0	0
Cre17.g719200	Chlorophyta	M	Transcription factor, zygote-specific	Transcription factor	Cre17.g719200.t1.1 | ZYS1A | ZYS1a | g17405.t1	Transcription factor, zygote-specific	0	0	0	0	0	0	0	0	0	0	0	0	0	0
Cre17.g720950	Eukaryota	SP	Predicted steroid reductase; lipid metabolic process	null	SRD3 | g17447.t1		0.003	0	0	0	0	0	0	0	0	0	0	0.000369549	0	0
Cre17.g721200	Volvocine	C	catalytic	null	Cre17.g721200.t1.1 | g17450.t1		0	0	0	0	0	0	0	0	0	0.0049505	0.0003663	0	0	0
Cre17.g723000	Viridiplantae	O	Flavin-containing amine oxidase, histone acetyltransferase?	null	g17490.t1		0	0	0	0	0	0	0	0	0	0	0	0.000669792	0	0
Cre17.g724125	Chlamydomonas	SP	no description	null	g17513.t1		0	0	0	0	0	0	0	0.02	0	0	0	0	0	0
Cre17.g724950	Chlorophyta	O	PIN (PilT N terminus) domain of nonsense-mediated decay (NMD) factors, Smg5 and Smg6, and homologs are included in this family. Smg5 and Smg6 are essential factors in NMD, a post-transcriptional regulatory pathway that recognizes and rapidly degrades mRNAs containing premature translation termination codons. In vivo, the Smg6 PIN domain elicits degradation of bound mRNAs, as well as, metal-ion de…	null	Cre17.g724950.t1.1 | g17532.t1		0	0	0	0	0	0	0	0	0	0	0	0.000722022	0	0
Cre17.g726526	Chlamydomonas	O	no description	null	g17567.t1		0	0	0	0	0	0	0	0	0	0	0	0	0	0
Cre17.g727850	Chlamydomonas	C	metabolic process	null	g17595.t1		0	0	0	0	0	0	0	0	0	0.00206612	0	0.00275862	0	0
Cre17.g730400	Viridiplantae	SP	MYND-finger protein	null	g17650.t1		0	0	0	0	0	0	0	0	0	0.00292398	0	0	0	0.002
Cre17.g731150	Eukaryota	O	not sure	null	Cre17.g731150.t1.1 | g17668.t1		0	0	0	0	0	0	0	0	0	0	0	0	0	0
Cre17.g732450	Eukaryota	SP	glucosidase activity	cell wall	g17700.t1		0	0.002	0	0	0	0	0	0	0	0	0.000158278	0.00166667	0.0019084	0
Cre17.g732566	Eukaryota	SP	no description	null	g17703.t1		0.001	0	0	0	0	0	0.02	0	0	0	0	0.000674309	0	0.002
Cre17.g735283	Chlamydomonas	O	no description	null	CYN15 | Cre17.g735300.t1.3 | Cre17.g735300.t2.1 | g17788.t1 | g17788.t2		0.001	0	0	0	0	0	0	0	0	0	0	0.00091617	0	0
Cre17.g735550	Cellular organisms	O	not sure	null	g17794.t1		0	0	0	0	0	0	0	0	0	0	0	0	0	0.002
Cre17.g736150	Cellular organisms	M	not sure	null	POL1-2 | g17807.t1		0	0	0	0	0	0	0	0	0	0	0.000152277	0	0.00226244	0
Cre17.g736437	Eukaryota	SP	not sure	null	g17813.t1		0.001	0	0	0	0	0	0	0	0	0	0.000126215	0.00090009	0.00136799	0
Cre17.g736800	Eukaryota	M	HOX domain containing Abd-B but not sure	null	g17822.t1		0	0	0	0	0	0	0	0	0	0.00162866	0.000384246	0.000645578	0.0021978	0
Cre17.g737752	Chlamydomonas	SP	no description	null	g17847.t1		0	0	0	0	0	0	0	0	0	0	0	0	0	0
Cre17.g737850	Volvocine	SP	F-box protein	null	g17849.t1		0	0	0	0	0	0	0	0	0	0	0.000377501	0.000921659	0	0
Cre17.g738000	Viridiplantae	O	Membrane protein required for phototactic orientation	null	AGG2 | g17851.t1 | g17851.t2 | g17851.t3 | g17851.t4	Membrane protein required for phototactic orientation	0.001	0	0	0	0	0	0	0	0	0	0	0	0	0
Cre17.g739900	Eukaryota	O	DEAD-like helicase domain	Nuclear DNA function	Cre17.g739900.t1.1 | g17896.t1		0	0	0	0	0	0	0	0	0	0	0.000249128	0	0	0
Cre17.g740344	Chlamydomonas	O	transport; transporter.sugars	cell wall	Cre17.g740344.t1.1 | g17907.t1		0	0	0	0	0	0	0.02	0.04	0	0	0.00462963	0	0	0
Cre17.g743307	Chlamydomonas	O	not sure	null	Cre17.g743300.t1.2 | Cre17.g743300.t2.1 | g17979.t1 | g17979.t2		0.001	0	0	0	0	0	0	0	0	0.00116279	0	0.000164204	0.00021901	0
Cre17.g743397	Chlamydomonas	O	not sure	null	Cre20.g761150.t1.1 | Cre20.g761150.t2.1 | g17983.t1 | g17983.t2		0	0	0	0	0	0	0	0	0	0	0	0	0	0
Cre17.g745597	Viridiplantae	O	no description	null	Cre20.g759350.t1.1 | g18028.t1		0	0.004	0	0	0	0	0	0	0	0	0	0	0	0
Cre18.g749597	Chlamydomonas	O	no description	null	g18108.t1		0	0	0	0	0	0	0	0	0	0	0	0	0	0
Cre20.g751447	Chlamydomonas	O	no description	null	g18148.t1		0	0	0	0	0	0	0	0	0	0	0	0.000911577	0	0
Cre20.g751547	Chlamydomonas	M	no description	null	g18152.t1		0	0	0	0	0	0	0	0	0	0	0	0	0	0
Cre21.g752047	Volvocine	M	Ubiquitin	null	Cre02.g121000.t1.1 | g18163.t1		0	0	0	0	0	0	0	0	0	0	0	0	0	0
Cre22.g753997	Chlamydomonas	O	no description	null	g18217.t1		0	0	0	0	0	0	0	0	0	0	0	0	0	0
Cre26.g756747	Volvocine	O	no description	null	Cre59.g791750.t1.1 | Cre59.g791750.t1.2 | g18292.t1		0.001	0	0	0	0	0	0	0	0	0	0	0.000424448	0.00121065	0
Cre26.g756947	Volvocine	O	no description	null	Cre84.g796450.t1.1 | g18296.t1		0	0	0	0	0	0	0	0	0	0	0.000440044	0	0	0
Cre26.g756997	Chlorophyta	O	von Hippel-Landau (pVHL) tumor suppressor protein; the substrate recognition component of ubiquitin ligase complex.	null	g18297.t1		0	0	0	0	0	0	0	0	0	0.00298063	0	0.00034961	0	0
Cre30.g758297	Chlamydomonas	O	no description	null	g18332.t1		0	0	0	0	0	0	0	0	0	0	0	0.00189394	0	0
Cre37.g759947	Chlamydomonas	O	no description	null	g18372.t1		0	0	0	0	0	0	0	0	0	0	0	0	0	0
Cre46.g760947	Chlorophyta	O	von Hippel-Landau (pVHL) tumor suppressor protein; the substrate recognition component of ubiquitin ligase complex.	null	g18397.t1		0	0	0	0	0	0	0	0	0	0.00380952	0	0.000675828	0	0

## Sheet: downregulated
gene ID	vegplus	vegminus	gamplus	gamminus	zygote1	ZYRE FIMO/bp TSS upstream -2000 to -1001	ZYRE FIMO/bp TSS upstream -1000 to -501	ZYRE FIMO/bp TSS upstream -500 to -401	ZYRE FIMO/bp TSS upstream -400 to -301	ZYRE FIMO/bp TSS upstream -300 to -201	ZYRE FIMO/bp TSS upstream -200 to -151	ZYRE FIMO/bp TSS upstream -150 to -101	ZYRE FIMO/bp TSS upstream -100 to -51	ZYRE FIMO/bp TSS upstream -50 to -1	ZYRE FIMO/bp 5'-UTR	ZYRE FIMO/bp CDS	ZYRE FIMO/bp intron	ZYRE FIMO/bp 3'-UTR	ZYRE FIMO/bp downstream flank 500
Cre01.g007901	9.46994	7.44646	6.38227	7.85204	1.54902e-05	0	0	0	0	0	0	0	0	0	0	0	0.000141403	0	0
Cre01.g011300	12.6518	14.0749	7.91249	9.3936	1.59178	0	0	0	0	0	0	0	0	0	0	0	0	0	0.002
Cre01.g021150	18.3856	17.4513	11.0135	11.4305	0.0728254	0	0	0	0	0	0	0	0	0	0	0	0.000554324	0	0
Cre01.g024100	15.8995	9.71463	9.29183	8.88231	1.91561	0	0	0	0	0	0	0	0	0	0	0	0	0	0
Cre01.g027550	12.3592	30.7821	5.91232	5.51782	1.12924	0	0	0	0	0	0	0	0	0	0	0	0	0	0.002
Cre01.g030050	1013.93	834.217	190.71	223.087	40.3511	0	0	0	0	0	0	0	0	0	0	0	0	0	0
Cre01.g030950	22.3904	19.6853	14.2518	14.2632	3.05038	0	0	0	0	0	0	0	0	0	0	0	0	0	0
Cre01.g036750	9.60881	8.18362	9.75789	9.56169	1.13391	0.001	0	0.01	0	0	0	0	0.02	0	0	0	0	0	0
Cre01.g044400	35.4853	26.7386	9.8618	10.0434	1.96275	0	0	0	0	0	0	0	0	0	0	0	0	0	0
Cre01.g048750	112.587	77.2818	26.3341	28.2178	4.91627	0	0	0	0	0	0	0	0	0	0	0	0	0	0
Cre01.g049400	20.0219	22.7012	26.2958	7.70264	1.82658	0	0	0	0	0	0	0	0	0	0	0	0.00155521	0	0
Cre01.g049950	42.9637	57.1557	54.7317	39.932	8.17635	0.001	0	0	0	0	0	0	0	0	0.0121951	0	0	0	0
Cre02.g073700	95.1548	147.12	10.9017	15.6019	0.00298047	0	0	0	0	0	0	0	0	0	0	0	0	0	0
Cre02.g092900	21.0854	24.99	11.8517	20.1608	2.84508	0	0	0	0	0	0	0	0.02	0	0	0.000621891	0	0	0
Cre02.g095850	16.8688	13.9629	7.65537	7.85341	1.90525	0.001	0	0	0.01	0	0	0	0	0	0	0	0.000570125	0	0
Cre02.g102800	48.3924	37.8665	13.4514	16.4546	3.03057	0	0.002	0	0	0	0	0	0	0	0	0	0	0	0
Cre02.g142246	143.135	125.921	23.1629	27.4452	5.72648	0.001	0	0	0	0	0	0	0	0	0	0	0	0.00121507	0
Cre03.g144384	99.946	91.0079	87.2995	71.256	13.7454	0	0	0	0	0	0	0	0	0	0	0	0	0	0.002
Cre03.g145907	10.1539	9.92438	5.38199	5.31206	1.26148	0	0	0	0	0	0	0	0	0	0	0	0	0	0
Cre03.g160800	4.95165	5.00265	4.19274	6.74262	1.0127	0.001	0	0	0	0	0	0	0	0	0.0015625	0.000585823	0	0	0
Cre03.g162550	50.8686	49.9122	23.0523	20.2803	4.78451	0	0	0	0	0	0	0	0	0	0	0	0.000716332	0.0019305	0
Cre03.g164150	16.6648	13.8543	5.56377	6.91632	1.30867	0	0	0	0	0	0	0	0	0	0	0	0	0	0
Cre03.g178400	22.8777	27.7786	8.26596	5.39312	1.33561	0	0	0	0	0	0	0	0	0	0	0	0	0	0
Cre03.g180151	15.2863	17.816	16.1299	23.5014	3.41589	0	0	0	0	0	0	0	0	0	0	0	0	0	0
Cre03.g189450	33.1066	28.0564	16.5212	28.2016	4.11485	0	0	0	0	0	0	0	0	0	0	0	0	0	0
Cre03.g196350	51.1197	38.1239	9.49908	9.5516	2.0439	0	0	0	0	0	0	0	0	0	0	0	0	0	0
Cre03.g200431	13.6524	11.2426	11.5595	13.9317	2.77401	0	0	0	0	0	0	0	0	0	0	0	0	0	0
Cre03.g203800	98.4818	127.621	92.2655	106.927	19.5438	0	0	0	0	0	0	0	0	0	0	0	0	0	0
Cre03.g207825	16.4078	20.4012	5.70715	10.1218	1.10926e-06	0	0.002	0	0	0	0	0	0	0	0	0	0.00017231	0.00140007	0
Cre04.g213500	15.1602	13.5934	13.4961	6.32881	1.44806	0	0.002	0	0	0	0	0	0	0	0	0.000653595	0	0	0
Cre04.g217933	16.2262	14.2513	9.0008	8.97975	2.01145	0	0	0	0	0	0	0	0	0	0	0	0.000403388	0	0
Cre04.g231222	164.411	211.614	9.77626	10.8723	4.74137e-05	0.001	0	0	0	0	0	0	0	0	0	0	0.000142268	0	0
Cre05.g241100	35.7909	31.3555	15.9323	20.8912	3.30413	0	0	0	0	0	0	0	0	0	0	0	0	0	0
Cre05.g244850	4.47525	5.53906	4.82251	4.85676	0.628864	0	0.002	0	0	0	0	0	0	0	0	0.00173611	0.00111483	0	0
Cre06.g255950	15.3384	8.13063	6.75355	5.46339	0.983267	0	0	0	0	0	0	0	0	0	0	0.000514403	0	0	0
Cre06.g265900	13.2234	13.1444	6.12873	9.71194	1.13248	0	0	0	0	0.02	0	0	0	0	0	0	0.000597729	0	0
Cre06.g278249	10.2172	11.6608	5.04849	5.42095	1.14494	0	0	0	0	0	0	0	0	0	0	0	0.000362582	0	0
Cre06.g278800	50.4446	51.7528	46.5212	58.3608	10.2432	0	0	0	0	0	0	0	0	0	0	0	0	0.00238663	0
Cre06.g284500	12.7683	7.23684	4.46814	5.04534	0.739082	0	0	0	0	0	0	0	0	0	0	0	0	0	0
Cre07.g325734	1066.26	951.282	24.2928	22.79	4.48803	0.001	0	0	0	0	0	0	0	0	0	0	0	0	0
Cre07.g342352	55.4748	41.3963	20.1985	28.7998	4.43594	0	0	0	0	0	0	0	0	0	0	0	0	0	0.002
Cre07.g349250	20.1604	23.8057	16.3053	22.0581	3.75546	0	0	0	0	0	0	0	0	0	0	0	0	0	0
Cre07.g357300	22.4815	33.9936	21.6819	28.5973	4.62819	0	0	0	0	0	0	0	0	0.02	0	0	0	0	0
Cre08.g368050	126.936	104.999	80.2399	104.198	18.0503	0	0	0	0	0	0	0	0	0	0	0	0	0	0.002
Cre08.g376450	43.6835	31.3315	13.517	19.3774	2.92682	0.001	0	0	0.01	0	0	0	0	0	0	0	0	0	0
Cre09.g393210	11.8505	17.6396	8.37524	11.6048	1.94073	0	0.002	0	0	0	0	0	0	0	0	0	0	0	0
Cre09.g402300	566.53	486.765	475.216	443.871	98.9106	0	0	0	0	0	0	0	0	0	0	0	0	0	0
Cre09.g407850	16.2182	13.9286	4.42315	8.33713	1.04159	0	0	0	0	0	0	0	0	0	0	0	0	0	0
Cre09.g408300	124.902	150.429	91.8113	89.2916	17.0677	0.001	0	0	0	0	0	0	0	0	0	0	0	0	0
Cre09.g414800	4.8076	7.6856	14.2595	15.7247	0.0492112	0	0	0	0	0	0	0	0	0	0	0.000544662	0.000167336	0	0
Cre10.g420700	323.634	303.007	216.619	254.763	53.1626	0	0	0	0	0	0	0	0	0	0	0.00438596	0	0	0
Cre10.g421200	88.8588	47.6787	30.9619	36.2028	5.79379	0	0	0	0	0	0	0	0	0	0	0	0	0	0
Cre10.g423400	19.8439	20.928	7.44482	6.87414	0.96907	0	0	0	0	0	0	0	0	0	0	0.000648508	0	0	0
Cre10.g426335	6.64334	8.7666	9.01915	6.22684	0.241326	0	0	0	0	0	0	0	0	0	0	0	0	0	0
Cre10.g429880	6.37236	9.97885	8.54681	14.1027	1.30383	0	0	0	0	0	0	0	0	0	0	0.000447427	0	0	0
Cre10.g431550	6.97747	10.3373	5.6394	4.16064	0.859724	0	0	0	0	0.01	0	0	0	0	0	0.000797448	0	0	0
Cre10.g434001	11.5784	10.7008	7.4196	11.1655	0.915515	0.001	0	0	0	0	0	0	0	0	0	0	0	0	0
Cre10.g441400	104.435	86.2747	17.4023	38.8571	3.36867	0	0	0	0	0	0	0	0	0	0	0	0	0	0
Cre10.g451752	17.9808	18.02	12.2913	10.5835	2.49826	0	0.002	0	0	0	0	0	0	0	0	0	0.000605877	0	0
Cre10.g464050	19.4375	23.8339	5.48716	6.95815	0.937398	0	0.002	0	0	0	0	0	0	0	0	0	0	0.000883392	0
Cre11.g467564	8.96131	8.81482	9.85593	7.36172	1.50359	0	0	0	0	0	0	0	0	0	0	0	0.00094162	0	0
Cre12.g483700	65.969	79.4788	12.1518	19.9627	9.88014e-06	0	0	0	0	0	0	0	0	0	0	0	0	0.00148533	0
Cre12.g486600	4.57885	6.40918	4.6117	6.22629	1.10516	0	0	0.01	0	0	0	0	0.02	0	0	0	0.000608273	0	0
Cre12.g512550	48.6254	43.4667	20.0296	26.2753	4.11465	0	0	0	0	0	0	0	0	0	0	0	0	0	0
Cre12.g527550	274.371	155.157	43.6638	38.3516	8.01985	0	0	0	0	0	0	0	0	0	0	0	0	0.00239234	0
Cre12.g532314	40.2438	26.4569	14.253	17.6749	2.32808	0	0	0	0	0	0	0	0	0	0	0	0	0.00990099	0
Cre12.g558400	13.645	12.7886	7.86494	8.09576	1.87412	0	0	0	0	0	0	0	0	0	0	0	0.000607349	0	0
Cre13.g564050	45.1219	63.2563	4.9508	6.60798	0.978831	0	0	0	0	0	0	0	0	0	0	0	0	0	0
Cre13.g583935	5.05128	4.66546	8.14207	4.4654	0.760398	0	0	0	0	0	0	0	0	0	0	0	0	0	0
Cre13.g586250	8.91415	7.82622	9.8022	7.9713	1.25623	0	0	0	0	0	0	0	0	0	0	0	0	0	0
Cre13.g602850	46.2777	37.431	11.3067	8.68368	1.39552	0.001	0	0	0	0	0	0	0	0	0	0	0.00061237	0.00200803	0
Cre13.g603500	32.1284	94.3286	6.55748	5.79588	1.15401	0	0.002	0	0	0	0	0	0	0	0	0	0	0	0
Cre14.g624850	65.861	42.8571	15.3319	19.1672	2.24261	0	0	0	0	0	0	0	0	0	0	0	0	0	0
Cre14.g625500	14.7339	18.9654	13.5905	25.2084	2.56073	0	0	0	0	0	0	0	0	0	0	0.000817996	0	0.00126582	0
Cre14.g626350	36.1437	35.3785	10.9126	11.321	2.52293	0	0	0	0	0	0	0	0	0	0	0	0	0	0
Cre15.g635950	4.81773	4.69241	14.5983	4.05569	0.414274	0.001	0	0	0	0	0	0	0	0	0	0.000437158	0	0	0
Cre15.g636750	21.2703	37.9104	6.28641	6.18567	1.10805	0	0	0	0	0	0	0	0	0	0	0	0	0	0
Cre16.g663150	14.329	14.542	4.02503	4.92825	0.809286	0	0	0	0	0	0	0	0	0	0	0	0	0.00221729	0
Cre16.g669400	10.1314	7.79939	5.18205	5.05121	1.22738	0	0	0	0	0	0	0	0	0	0	0.000759301	0	0	0
Cre16.g678400	7.96076	6.66506	4.11379	5.27175	0.844233	0	0	0	0	0	0	0	0	0	0	0	0	0	0
Cre16.g684850	26.678	12.0956	8.80007	12.6261	0.849999	0	0	0	0	0	0	0	0	0	0	0.0021097	0	0	0.002
Cre16.g694400	29.3143	36.2373	8.91288	15.9056	2.10132	0	0	0	0	0	0	0	0	0	0	0	0.000230203	0.00135501	0
Cre17.g700100	12.5222	18.4162	6.26903	9.90362	1.25831	0	0	0	0	0	0	0	0	0	0	0	0.000940734	0	0
Cre17.g700950	13.8517	312.987	14.4724	13.3864	2.43292	0	0	0	0	0	0	0	0	0	0	0	0	0.0013089	0
Cre17.g701050	20.9554	13.4239	6.6421	11.5374	1.18828	0	0	0	0	0	0	0	0	0	0	0	0	0	0
Cre17.g721800	5.11516	7.53834	5.10602	8.61885	1.14866	0.001	0	0	0	0	0	0	0	0	0	0	0	0.0015528	0
Cre17.g726300	12.8351	21.4727	7.86218	10.8151	1.32678	0	0.002	0	0	0	0	0	0	0	0	0	0	0	0
Cre17.g733702	10.914	12.13	9.40142	11.4639	1.39917	0	0	0	0	0	0	0	0	0	0	0	0	0	0.002
Cre17.g739300	7.24925	17.2511	4.62146	8.34098	0.869978	0	0	0	0	0	0	0	0	0	0	0	0	0	0
Cre18.g749497	14.2841	23.1462	11.489	8.89684	2.07692	0	0	0	0	0	0	0	0	0	0	0	0	0.00134409	0
