# Supplementary material for: Identification and Characterization of a cis-Regulatory Element for Zygotic Gene Expression in Chlamydomonas reinhardtii
Source: G3 (Bethesda). 2016 Mar 23;6(6):1541–8. doi: 10.1534/g3.116.029181 (PMC4889651; doi:10.1534/g3.116.029181)
Supplement: Supplemental Material [file supp_g3.116.029181_TableS3.xlsx]

## Sheet: Table S3. Legend
Table S3. Individual numerical data for promoter-luciferase assays. Luminescence measurements used for Figure 3B and E, Figure 4B and Figure 5C-E. Raw luminescence counts of gametic (mixed with the counterpart mating type tester strains) and zygotic (mixed with the same mating type tester strains) for each sample and ratio of zygote over gamete are shown. Zygotic upregulation (>four-fold count of…

## Sheet: Fig. 3B
Sheet 2: luminescence raw counts and their zygotic fold changes over gamete for the experiment in Fig. 3B. Data for negative control strains and blank wells in their plates are also shown. Red shaded box in fold change indicates >4-fold upregulation.
21gr (mt+) transformants	I			21gr (mt+) transformants	II			21gr (mt+) transformants	III			21gr (mt+) transformants	IV
	raw count		fold change		raw count		fold change		raw count		fold change		raw count		fold change
	mixed with mt+ tester	mixed with mt- tester	Zygote/Gamete		mixed with mt+ tester	mixed with mt- tester	Zygote/Gamete		mixed with mt+ tester	mixed with mt- tester	Zygote/Gamete		mixed with mt+ tester	mixed with mt- tester	Zygote/Gamete
negative control strain (non-luciferase transformant)	512	689	1.3457	negative control strain (non-luciferase transformant)	716	463	0.646648	negative control strain (non-luciferase transformant)	1288	983	0.763199	negative control strain (non-luciferase transformant)	886	1207	1.3623
blank well #1	824	618	0.75	blank well #1	685	471	0.687591	blank well #1	671	806	1.20119	blank well #1	597	673	1.1273
blank well #2	695	614	0.883453	blank well #2	706	462	0.654391	blank well #2	753	720	0.956175	blank well #2	708	670	0.946328
blank well #3	583	587	1.00686	blank well #3	578	478	0.82699	blank well #3	740	725	0.97973	blank well #3	573	699	1.2199
#1	482	571	1.18465	#1	990	2371	2.39495	#1	950	712	0.749474	#1	672	642	0.955357
#2	675	3933	5.82667	#2	676	493	0.72929	#2	749	745	0.99466	#2	812	972	1.19704
#3	537	561	1.04469	#3	651	440	0.675883	#3	787	788	1.00127	#3	659	596	0.904401
#4	510	951	1.86471	#4	579	444	0.766839	#4	698	782	1.12034	#4	592	668	1.12838
#5	555	469	0.845045	#5	584	415	0.710616	#5	612	649	1.06046	#5	703	643	0.914651
#6	519	488	0.94027	#6	570	508	0.891228	#6	641	643	1.00312	#6	622	613	0.985531
#7	495	538	1.08687	#7	563	425	0.754885	#7	573	629	1.09773	#7	631	714	1.13154
#8	627	554	0.883573	#8	1238	1764	1.42488	#8	598	593	0.991639	#8	582	601	1.03265
#9	472	485	1.02754	#9	619	500	0.807754	#9	564	643	1.14007	#9	572	609	1.06469
#10	774	3567	4.60853	#10	544	434	0.797794	#10	514	534	1.03891	#10	614	534	0.869707
#11	514	491	0.955253	#11	572	457	0.798951	#11	587	569	0.969336	#11	593	598	1.00843
#12	536	529	0.98694	#12	580	433	0.746552	#12	635	656	1.03307	#12	583	655	1.1235
#13	542	610	1.12546	#13	531	449	0.845574	#13	582	642	1.10309	#13	665	604	0.908271
#14	605	605	1	#14	599	417	0.69616	#14	629	615	0.977742	#14	564	589	1.04433
#15	1386	3038	2.19192	#15	608	483	0.794408	#15	608	597	0.981908	#15	521	683	1.31094
#16	599	508	0.84808	#16	605	454	0.750413	#16	572	594	1.03846	#16	539	633	1.1744
#17	543	611	1.12523	#17	587	452	0.770017	#17	606	635	1.04785	#17	593	604	1.01855
#18	575	1181	2.05391	#18	713	583	0.817672	#18	552	631	1.14312	#18	614	611	0.995114
#19	470	456	0.970213	#19	563	424	0.753108	#19	637	743	1.16641	#19	564	565	1.00177
#20	673	6155	9.14562	#20	563	404	0.717584	#20	534	600	1.1236	#20	591	582	0.984772
#21	793	8267	10.425	#21	531	495	0.932203	#21	556	529	0.951439	#21	518	596	1.15058
#22	531	738	1.38983	#22	579	479	0.827288	#22	603	616	1.02156	#22	588	542	0.921769
#23	701	19452	27.7489	#23	588	960	1.63265	#23	563	609	1.08171	#23	519	611	1.17726
#24	692	3516	5.08092	#24	625	2281	3.6496	#24	698	635	0.909742	#24	536	506	0.94403
#25	469	496	1.05757	#25	556	450	0.809353	#25	528	570	1.07955	#25	567	617	1.08818
#26	705	713	1.01135	#26	514	602	1.17121	#26	502	543	1.08167	#26	519	527	1.01541
#27	640	4223	6.59844	#27	492	447	0.908537	#27	518	540	1.04247	#27	560	576	1.02857
#28	500	8820	17.64	#28	509	498	0.978389	#28	537	587	1.09311	#28	548	550	1.00365
#29	531	515	0.969868	#29	451	430	0.953437	#29	519	544	1.04817	#29	586	565	0.964164
#30	482	533	1.10581	#30	702	1951	2.7792	#30	536	544	1.01493	#30	550	508	0.923636
#31	690	763	1.1058	#31	534	450	0.842697	#31	511	540	1.05675	#31	504	568	1.12698
#32	470	502	1.06809	#32	1238	1579	1.27544	#32	557	636	1.14183	#32	532	566	1.06391
#33	542	547	1.00923	#33	512	421	0.822266	#33	538	487	0.905204	#33	554	675	1.21841
#34	475	515	1.08421	#34	501	456	0.91018	#34	557	670	1.20287	#34	514	484	0.941634
#35	511	592	1.15851	#35	503	460	0.914513	#35	567	584	1.02998	#35	568	543	0.955986
#36	677	2093	3.09158	#36	506	458	0.905138	#36	442	467	1.05656	#36	532	588	1.10526
#37	582	3458	5.94158	#37	663	570	0.859729	#37	567	733	1.29277	#37	506	546	1.07905
#38	538	524	0.973978	#38	569	432	0.759227	#38	574	535	0.932056	#38	1044	1789	1.7136
#39	515	523	1.01553	#39	490	430	0.877551	#39	494	514	1.04049	#39	579	549	0.948187
#40	538	533	0.990706	#40	740	673	0.909459	#40	500	572	1.144	#40	521	565	1.08445
#41	649	3160	4.86903	#41	625	533	0.8528	#41	539	551	1.02226	#41	616	545	0.88474
#42	508	462	0.909449	#42	516	480	0.930233	#42	524	547	1.04389	#42	515	515	1
#43	521	492	0.944338	#43	504	495	0.982143	#43	511	512	1.00196	#43	503	573	1.13917
#44	550	483	0.878182	#44	470	672	1.42979	#44	555	540	0.972973	#44	560	515	0.919643
#45	532	780	1.46617	#45	539	470	0.871985	#45	564	514	0.911348	#45	481	583	1.21206
#46	517	1273	2.46228	#46	520	505	0.971154	#46	558	565	1.01254	#46	555	578	1.04144
#47	484	439	0.907025	#47	565	431	0.762832	#47	517	552	1.0677	#47	571	549	0.961471
#48	749	701	0.935915	#48	506	450	0.889328	#48	547	523	0.956124	#48	538	500	0.929368
#49	623	4914	7.88764	#49	490	511	1.04286	#49	507	604	1.19132	#49	550	606	1.10182
#50	502	535	1.06574	#50	712	863	1.21208	#50	531	511	0.962335	#50	547	646	1.18099
#51	553	5638	10.1953	#51	483	413	0.855072	#51	488	552	1.13115	#51	519	538	1.03661
#52	812	5891	7.25493	#52	510	455	0.892157	#52	493	591	1.19878	#52	489	554	1.13292
#53	526	466	0.885932	#53	554	439	0.792419	#53	522	522	1	#53	598	697	1.16555
#54	506	478	0.944664	#54	525	477	0.908571	#54	526	512	0.973384	#54	507	584	1.15187
#55	529	454	0.858223	#55	591	538	0.910321	#55	552	490	0.887681	#55	513	486	0.947368
#56	513	509	0.992203	#56	446	435	0.975336	#56	412	495	1.20146	#56	533	466	0.874296
#57	472	515	1.0911	#57	500	462	0.924	#57	445	570	1.2809	#57	486	506	1.04115
#58	458	548	1.19651	#58	494	465	0.941296	#58	521	597	1.14587	#58	506	523	1.0336
#59	567	5901	10.4074	#59	500	449	0.898	#59	499	493	0.987976	#59	528	497	0.941288
#60	516	3605	6.98643	#60	492	502	1.02033	#60	473	470	0.993658	#60	518	547	1.05598
#61	1033	1382	1.33785	#61	493	421	0.853955	#61	559	607	1.08587	#61	507	566	1.11637
#62	493	513	1.04057	#62	458	481	1.05022	#62	482	529	1.09751	#62	565	482	0.853097
#63	534	19712	36.9139	#63	489	541	1.10634	#63	460	556	1.2087	#63	499	503	1.00802
#64	649	9245	14.245	#64	503	382	0.759443	#64	609	512	0.840722	#64	416	465	1.11779
#65	511	567	1.10959	#65	512	438	0.855469	#65	517	605	1.17021	#65	560	481	0.858929
#66	483	474	0.981366	#66	517	477	0.922631	#66	562	515	0.91637	#66	475	477	1.00421
#67	728	3591	4.93269	#67	603	471	0.781095	#67	469	516	1.10021	#67	506	520	1.02767
#68	436	530	1.2156	#68	609	446	0.732348	#68	457	563	1.23195	#68	486	541	1.11317
#69	455	439	0.964835	#69	485	481	0.991753	#69	467	554	1.1863	#69	502	446	0.888446
#70	537	11615	21.6294	#70	509	455	0.89391	#70	511	525	1.0274	#70	498	500	1.00402
#71	442	533	1.20588	#71	500	439	0.878	#71	504	522	1.03571	#71	592	498	0.841216
#72	534	480	0.898876	#72	468	445	0.950855	#72	507	511	1.00789	#72	511	605	1.18395
#73	464	541	1.16595	#73	1010	458	0.453465	#73	535	712	1.33084	#73	518	546	1.05405
#74	471	439	0.932059	#74	514	452	0.879377	#74	501	503	1.00399	#74	496	649	1.30847
#75	503	432	0.858847	#75	436	447	1.02523	#75	481	478	0.993763	#75	436	493	1.13073
#76	509	552	1.08448	#76	482	466	0.966805	#76	459	491	1.06972	#76	500	509	1.018
#77	504	442	0.876984	#77	455	646	1.41978	#77	433	576	1.33025	#77	531	556	1.04708
#78	427	1493	3.49649	#78	424	493	1.16274	#78	489	477	0.97546	#78	479	508	1.06054
#79	457	479	1.04814	#79	536	473	0.882463	#79	504	463	0.918651	#79	482	477	0.989627
#80	547	400	0.731261	#80	440	466	1.05909	#80	646	1350	2.08978	#80	460	521	1.13261
#81	484	473	0.977273	#81	427	440	1.03044	#81	481	530	1.10187	#81	445	482	1.08315
#82	436	434	0.995413	#82	445	518	1.16404	#82	456	517	1.13377	#82	548	578	1.05474
#83	457	430	0.940919	#83	494	501	1.01417	#83	454	584	1.28634	#83	456	571	1.25219
#84	744	14895	20.0202	#84	459	541	1.17865	#84	527	446	0.8463	#84	449	458	1.02004
#85	731	2319	3.17237	#85	458	439	0.958515	#85	407	430	1.05651	#85	549	477	0.868852
#86	495	425	0.858586	#86	411	516	1.25547	#86	533	489	0.917448	#86	488	520	1.06557
#87	461	474	1.0282	#87	447	523	1.17002	#87	446	443	0.993274	#87	529	515	0.973535
#88	666	19080	28.6486	#88	443	496	1.11964	#88	662	824	1.24471	#88	540	506	0.937037
#89	442	430	0.972851	#89	593	530	0.893761	#89	523	588	1.12428	#89	531	488	0.919021
#90	585	842	1.43932	#90	494	451	0.912955	#90	498	535	1.0743	#90	508	525	1.03346

## Sheet: Fig. 3E, transformant set A
Sheet 3: luminescence raw counts and their zygotic fold changes over gamete for one of the two experiments in Fig. 3E. Data for negative control strains and blank wells in their plates are also shown. Red shaded box in fold change indicates >4-fold upregulation.
21gr (mt+) transformants	ZYS3 -118 to -1 + 5'-UTR			21gr (mt+) transformants	ZYS3 -84 to -1 + 5'-UTR			21gr (mt+) transformants	synthetic ZYRE + ZYS3 -84 to -1 + 5'-UTR			21gr (mt+) transformants	tubulin minimal promoter			21gr (mt+) transformants	ZYS3 -118 to -85 + tubulin minimal promoter
	raw count		fold change		raw count		fold change		raw count		fold change		raw count		fold change		raw count		fold change
	mixed with mt+ tester	mixed with mt- tester	Zygote/Gamete		mixed with mt+ tester	mixed with mt- tester	Zygote/Gamete		mixed with mt+ tester	mixed with mt- tester	Zygote/Gamete		mixed with mt+ tester	mixed with mt- tester	Zygote/Gamete		mixed with mt+ tester	mixed with mt- tester	Zygote/Gamete
negative control strain (non-luciferase transformant) #1	814	1659	2.03808	negative control strain (non-luciferase transformant) #1	973	1229	1.2631	negative control strain (non-luciferase transformant) #1	1139	1788	1.5698	negative control strain (non-luciferase transformant) #1	1719	1023	0.595113	negative control strain (non-luciferase transformant) #1	897	1185	1.32107
negative control strain (non-luciferase transformant) #2	689	1195	1.7344	negative control strain (non-luciferase transformant) #2	994	1174	1.18109	negative control strain (non-luciferase transformant) #2	1244	1209	0.971865	negative control strain (non-luciferase transformant) #2	1815	1316	0.725069	negative control strain (non-luciferase transformant) #2	887	1014	1.14318
blank well #1	732	823	1.12432	blank well #1	746	847	1.13539	blank well #1	787	907	1.15248	blank well #1	1033	824	0.797677	blank well #1	848	867	1.02241
blank well #2	749	839	1.12016	blank well #2	672	826	1.22917	blank well #2	757	879	1.16116	blank well #2	1033	900	0.871249	blank well #2	827	810	0.979444
#1	748	1506	2.01337	#1	878	1101	1.25399	#1	833	948	1.13806	#1	1221	881	0.72154	#1	697	767	1.10043
#2	678	7269	10.7212	#2	769	845	1.09883	#2	914	724	0.792123	#2	1177	827	0.702634	#2	869	3313	3.81243
#3	700	1060	1.51429	#3	802	924	1.15212	#3	868	757	0.87212	#3	1084	905	0.834871	#3	760	830	1.09211
#4	641	1166	1.81903	#4	756	855	1.13095	#4	852	845	0.991784	#4	944	737	0.78072	#4	1009	11380	11.2785
#5	616	742	1.20455	#5	651	801	1.23041	#5	733	790	1.07776	#5	887	748	0.843292	#5	707	761	1.07638
#6	713	802	1.12482	#6	756	691	0.914021	#6	826	4206	5.09201	#6	758	716	0.944591	#6	729	664	0.910837
#7	677	741	1.09453	#7	638	735	1.15204	#7	653	728	1.11485	#7	845	822	0.972781	#7	847	857	1.01181
#8	624	629	1.00801	#8	678	663	0.977876	#8	753	739	0.981408	#8	901	756	0.839068	#8	828	716	0.864734
#9	653	8905	13.6371	#9	647	745	1.15147	#9	707	660	0.933522	#9	816	866	1.06127	#9	779	697	0.894737
#10	631	642	1.01743	#10	822	750	0.912409	#10	689	623	0.904209	#10	1260	1050	0.833333	#10	632	724	1.14557
#11	554	782	1.41155	#11	642	655	1.02025	#11	723	4616	6.38451	#11	780	822	1.05385	#11	948	15084	15.9114
#12	639	662	1.03599	#12	599	693	1.15693	#12	672	817	1.21577	#12	739	722	0.976996	#12	687	787	1.14556
#13	688	709	1.03052	#13	689	770	1.11756	#13	707	703	0.994342	#13	715	731	1.02238	#13	709	916	1.29196
#14	622	675	1.08521	#14	680	705	1.03676	#14	830	1560	1.87952	#14	829	657	0.792521	#14	729	734	1.00686
#15	739	786	1.0636	#15	762	714	0.937008	#15	1237	1137	0.919159	#15	777	806	1.03732	#15	692	749	1.08237
#16	629	763	1.21304	#16	613	691	1.12724	#16	756	695	0.919312	#16	681	745	1.09398	#16	661	741	1.12103
#17	702	771	1.09829	#17	621	760	1.22383	#17	908	3023	3.3293	#17	904	830	0.918142	#17	627	868	1.38437
#18	630	846	1.34286	#18	678	811	1.19617	#18	678	690	1.0177	#18	1190	1141	0.958824	#18	707	823	1.16407
#19	593	685	1.15514	#19	735	564	0.767347	#19	602	668	1.10963	#19	725	743	1.02483	#19	28994	612838	21.1367
#20	604	638	1.05629	#20	645	663	1.02791	#20	603	2456	4.07297	#20	661	775	1.17247	#20	800	1323	1.65375
#21	656	555	0.846037	#21	566	645	1.13958	#21	624	707	1.13301	#21	716	627	0.875698	#21	690	809	1.17246
#22	531	3237	6.09605	#22	611	704	1.15221	#22	650	609	0.936923	#22	731	712	0.974008	#22	986	5071	5.143
#23	650	609	0.936923	#23	669	656	0.980568	#23	720	687	0.954167	#23	791	741	0.936789	#23	659	780	1.18361
#24	594	645	1.08586	#24	613	653	1.06525	#24	656	729	1.11128	#24	748	718	0.959893	#24	58638	234466	3.99853
#25	647	708	1.09428	#25	607	634	1.04448	#25	631	674	1.06815	#25	822	673	0.818735	#25	24740	534552	21.6068
#26	611	775	1.26841	#26	696	713	1.02443	#26	564	750	1.32979	#26	1029	2271	2.207	#26	678	1337	1.97198
#27	659	30328	46.0212	#27	576	560	0.972222	#27	787	1121	1.4244	#27	680	757	1.11324	#27	746	624	0.836461
#28	622	625	1.00482	#28	612	600	0.980392	#28	614	630	1.02606	#28	825	1828	2.21576	#28	6570	76138	11.5887
#29	543	598	1.10129	#29	626	624	0.996805	#29	659	663	1.00607	#29	676	660	0.976331	#29	676	703	1.03994
#30	660	684	1.03636	#30	686	572	0.833819	#30	640	710	1.10938	#30	2854	27079	9.48809	#30	675	911	1.34963
#31	585	596	1.0188	#31	535	558	1.04299	#31	582	621	1.06701	#31	622	736	1.18328	#31	2594	52745	20.3335
#32	580	841	1.45	#32	626	535	0.854633	#32	620	630	1.01613	#32	636	597	0.938679	#32	715	753	1.05315
#33	646	609	0.942724	#33	602	621	1.03156	#33	646	609	0.942724	#33	630	640	1.01587	#33	675	660	0.977778
#34	550	2790	5.07273	#34	570	526	0.922807	#34	579	665	1.14853	#34	687	622	0.905386	#34	678	697	1.02802
#35	618	578	0.935275	#35	605	658	1.0876	#35	637	905	1.42072	#35	641	606	0.945398	#35	658	933	1.41793
#36	647	581	0.897991	#36	556	580	1.04317	#36	635	656	1.03307	#36	655	639	0.975573	#36	1630	68962	42.308
#37	544	511	0.939338	#37	621	619	0.996779	#37	610	602	0.986885	#37	676	702	1.03846	#37	680	776	1.14118
#38	505	552	1.09307	#38	1037	1663	1.60366	#38	554	571	1.03069	#38	682	649	0.951613	#38	614	641	1.04397
#39	636	718	1.12893	#39	653	628	0.961715	#39	549	619	1.1275	#39	695	720	1.03597	#39	620	844	1.36129
#40	494	509	1.03036	#40	624	565	0.905449	#40	555	1789	3.22342	#40	15073	35633	2.36403	#40	642	756	1.17757
#41	549	595	1.08379	#41	569	639	1.12302	#41	617	3947	6.39708	#41	693	718	1.03608	#41	641	803	1.25273
#42	580	4567	7.87414	#42	555	712	1.28288	#42	677	1552	2.29247	#42	682	801	1.17449	#42	731	2221	3.0383
#43	602	525	0.872093	#43	593	636	1.07251	#43	569	642	1.1283	#43	762	618	0.811024	#43	684	752	1.09942
#44	570	747	1.31053	#44	702	541	0.770655	#44	572	667	1.16608	#44	699	579	0.828326	#44	654	761	1.16361
#45	641	1985	3.09672	#45	603	585	0.970149	#45	688	8763	12.7369	#45	678	635	0.936578	#45	1020	1121	1.09902
#46	627	559	0.891547	#46	684	793	1.15936	#46	625	534	0.8544	#46	604	616	1.01987	#46	641	845	1.31825
#47	462	10024	21.697	#47	561	587	1.04635	#47	531	639	1.20339	#47	659	634	0.962064	#47	673	658	0.977712
#48	552	592	1.07246	#48	520	557	1.07115	#48	630	710	1.12698	#48	680	626	0.920588	#48	673	789	1.17236
#49	494	623	1.26113	#49	512	631	1.23242	#49	553	593	1.07233	#49	1203	1852	1.53948	#49	904	3306	3.65708
#50	590	562	0.952542	#50	509	619	1.21611	#50	658	675	1.02584	#50	628	631	1.00478	#50	742	610	0.822102
#51	535	15976	29.8617	#51	6633	46059	6.94392	#51	650	749	1.15231	#51	723	652	0.901798	#51	585	745	1.2735
#52	637	5621	8.82418	#52	530	625	1.17925	#52	665	839	1.26165	#52	697	684	0.981349	#52	675	847	1.25481
#53	552	7106	12.8732	#53	612	639	1.04412	#53	539	683	1.26716	#53	645	609	0.944186	#53	757	785	1.03699
#54	531	546	1.02825	#54	593	688	1.1602	#54	543	615	1.1326	#54	640	640	1	#54	645	661	1.02481
#55	485	547	1.12784	#55	579	555	0.958549	#55	483	561	1.16149	#55	609	659	1.0821	#55	691	751	1.08683
#56	656	7489	11.4162	#56	510	549	1.07647	#56	545	611	1.1211	#56	607	674	1.11038	#56	686	692	1.00875
#57	543	497	0.915285	#57	582	557	0.957045	#57	549	629	1.14572	#57	584	628	1.07534	#57	698	673	0.964183
#58	477	623	1.30608	#58	509	593	1.16503	#58	642	911	1.419	#58	785	687	0.875159	#58	665	912	1.37143
#59	580	33567	57.8741	#59	537	597	1.11173	#59	517	733	1.41779	#59	695	741	1.06619	#59	1957	35103	17.9371
#60	584	501	0.857877	#60	588	619	1.05272	#60	649	1398	2.15408	#60	674	691	1.02522	#60	695	719	1.03453
#61	659	599	0.908953	#61	558	588	1.05376	#61	705	626	0.887943	#61	621	798	1.28502	#61	698	704	1.0086
#62	603	607	1.00663	#62	550	592	1.07636	#62	614	613	0.998371	#62	670	669	0.998507	#62	724	861	1.18923
#63	528	563	1.06629	#63	544	601	1.10478	#63	628	749	1.19268	#63	698	648	0.928367	#63	731	684	0.935705
#64	615	615	1	#64	615	539	0.876423	#64	950	5214	5.48842	#64	1167	1555	1.33248	#64	688	698	1.01453
#65	560	19637	35.0661	#65	575	686	1.19304	#65	569	573	1.00703	#65	676	651	0.963018	#65	655	720	1.09924
#66	630	21540	34.1905	#66	522	642	1.22989	#66	573	635	1.1082	#66	584	668	1.14384	#66	955	11955	12.5183
#67	468	538	1.14957	#67	589	577	0.979626	#67	575	673	1.17043	#67	887	699	0.78805	#67	726	801	1.10331
#68	523	569	1.08795	#68	734	1042	1.41962	#68	698	3119	4.46848	#68	641	715	1.11544	#68	1285	11248	8.75331
#69	532	614	1.15414	#69	577	542	0.939341	#69	647	616	0.952087	#69	729	722	0.990398	#69	744	779	1.04704
#70	569	509	0.894552	#70	603	640	1.06136	#70	524	640	1.22137	#70	699	711	1.01717	#70	678	661	0.974926
#71	536	892	1.66418	#71	613	564	0.920065	#71	558	760	1.36201	#71	643	609	0.947123	#71	1375	14968	10.8858
#72	493	608	1.23327	#72	597	545	0.912898	#72	579	668	1.15371	#72	852	845	0.991784	#72	763	737	0.965924
#73	658	9909	15.0593	#73	495	612	1.23636	#73	651	675	1.03687	#73	689	613	0.889695	#73	1989	31450	15.812
#74	567	532	0.938272	#74	552	614	1.11232	#74	606	562	0.927393	#74	578	695	1.20242	#74	770	1837	2.38571
#75	533	737	1.38274	#75	526	636	1.20913	#75	618	664	1.07443	#75	801	856	1.06866	#75	1030	5698	5.53204
#76	496	475	0.957661	#76	593	518	0.873524	#76	593	556	0.937605	#76	601	689	1.14642	#76	707	733	1.03678
#77	557	1858	3.33573	#77	512	524	1.02344	#77	581	661	1.13769	#77	703	680	0.967283	#77	770	15496	20.1247
#78	567	791	1.39506	#78	577	556	0.963605	#78	643	597	0.92846	#78	632	637	1.00791	#78	891	2837	3.18406
#79	502	568	1.13147	#79	527	640	1.21442	#79	518	679	1.31081	#79	681	743	1.09104	#79	624	639	1.02404
#80	449	590	1.31403	#80	548	546	0.99635	#80	643	646	1.00467	#80	732	816	1.11475	#80	731	600	0.820793
#81	540	516	0.955556	#81	510	603	1.18235	#81	603	586	0.971808	#81	622	661	1.0627	#81	623	704	1.13002
#82	482	485	1.00622	#82	646	551	0.852941	#82	664	606	0.912651	#82	581	662	1.13941	#82	649	691	1.06471
#83	567	825	1.45503	#83	610	554	0.908197	#83	625	575	0.92	#83	624	614	0.983974	#83	648	703	1.08488
#84	1377	16911	12.281	#84	693	1261	1.81962	#84	549	919	1.67395	#84	661	602	0.910741	#84	645	748	1.15969
#85	541	495	0.914972	#85	593	576	0.971332	#85	620	574	0.925806	#85	586	824	1.40614	#85	691	638	0.9233
#86	596	13184	22.1208	#86	523	528	1.00956	#86	603	581	0.963516	#86	664	695	1.04669	#86	5123	113815	22.2165
#87	494	591	1.19636	#87	548	478	0.872263	#87	625	584	0.9344	#87	668	702	1.0509	#87	652	857	1.31442
#88	557	46060	82.693	#88	622	553	0.889068	#88	646	598	0.925697	#88	687	622	0.905386	#88	708	794	1.12147
#89	592	555	0.9375	#89	716	664	0.927374	#89	639	726	1.13615	#89	602	653	1.08472	#89	719	766	1.06537
#90	497	7020	14.1247	#90	615	580	0.943089	#90	631	563	0.892235	#90	710	628	0.884507

## Sheet: Fig. 3E, transformant set B
Sheet 4: luminescence raw counts and their zygotic fold changes over gamete for one of the two experiments in Fig. 3E. Data for negative control strains and blank wells in their plates are also shown. Red shaded box in fold change indicates >4-fold upregulation.
21gr (mt+) transformants	ZYS3 -118 to -1 + 5'-UTR			21gr (mt+) transformants	ZYS3 -84 to -1 + 5'-UTR			21gr (mt+) transformants	synthetic ZYRE + ZYS3 -84 to -1 + 5'-UTR			21gr (mt+) transformants	tubulin minimal promoter			21gr (mt+) transformants	ZYS3 -118 to -85 + tubulin minimal promoter
	raw count		fold change		raw count		fold change		raw count		fold change		raw count		fold change		raw count		fold change
	mixed with mt+ tester	mixed with mt- tester	Zygote/Gamete		mixed with mt+ tester	mixed with mt- tester	Zygote/Gamete		mixed with mt+ tester	mixed with mt- tester	Zygote/Gamete		mixed with mt+ tester	mixed with mt- tester	Zygote/Gamete		mixed with mt+ tester	mixed with mt- tester	Zygote/Gamete
negative control strain (non-luciferase transformant) #1	656	861	1.3125	negative control strain (non-luciferase transformant) #1	673	951	1.41308	negative control strain (non-luciferase transformant) #1	605	970	1.60331	negative control strain (non-luciferase transformant) #1	826	1072	1.29782	negative control strain (non-luciferase transformant) #1	865	1277	1.4763
negative control strain (non-luciferase transformant) #2	577	811	1.40555	negative control strain (non-luciferase transformant) #2	642	792	1.23364	negative control strain (non-luciferase transformant) #2	704	937	1.33097	negative control strain (non-luciferase transformant) #2	790	979	1.23924	negative control strain (non-luciferase transformant) #2	1005	1234	1.22786
blank well #1	439	633	1.44191	blank well #1	674	738	1.09496	blank well #1	462	780	1.68831	blank well #1	750	806	1.07467	blank well #1	775	933	1.20387
blank well #2	424	596	1.40566	blank well #2	538	689	1.28067	blank well #2	575	773	1.34435	blank well #2	674	788	1.16914	blank well #2	640	857	1.33906
#1	627	823	1.3126	#1	712	794	1.11517	#1	667	918	1.37631	#1	789	923	1.16984	#1	980	926	0.944898
#2	541	819	1.51386	#2	668	796	1.19162	#2	651	865	1.32873	#2	666	930	1.3964	#2	911	2728	2.99451
#3	512	774	1.51172	#3	751	916	1.21971	#3	621	704	1.13366	#3	796	898	1.12814	#3	795	1237	1.55597
#4	596	11012	18.4765	#4	655	806	1.23053	#4	627	832	1.32695	#4	749	821	1.09613	#4	963	986	1.02388
#5	522	676	1.29502	#5	636	640	1.00629	#5	686	1420	2.06997	#5	729	833	1.14266	#5	688	930	1.35174
#6	528	10248	19.4091	#6	571	754	1.32049	#6	571	731	1.28021	#6	738	734	0.99458	#6	678	786	1.15929
#7	535	649	1.21308	#7	681	667	0.979442	#7	564	698	1.23759	#7	1924	6499	3.37786	#7	666	697	1.04655
#8	531	2655	5	#8	944	1191	1.26165	#8	563	626	1.1119	#8	667	649	0.973013	#8	608	760	1.25
#9	853	2986	3.50059	#9	580	671	1.1569	#9	680	1045	1.53676	#9	663	729	1.09955	#9	732	754	1.03005
#10	552	27048	49	#10	543	721	1.32781	#10	619	735	1.1874	#10	661	656	0.992436	#10	1230	25349	20.6089
#11	566	673	1.18905	#11	548	627	1.14416	#11	694	620	0.893372	#11	686	827	1.20554	#11	728	882	1.21154
#12	553	688	1.24412	#12	610	591	0.968852	#12	519	669	1.28902	#12	676	685	1.01331	#12	706	762	1.07932
#13	476	671	1.40966	#13	537	866	1.61266	#13	643	642	0.998445	#13	642	745	1.16044	#13	682	783	1.14809
#14	560	602	1.075	#14	600	682	1.13667	#14	614	616	1.00326	#14	1332	2635	1.97823	#14	750	940	1.25333
#15	556	715	1.28597	#15	521	701	1.34549	#15	528	730	1.38258	#15	1423	812	0.570625	#15	739	2556	3.45873
#16	547	609	1.11335	#16	647	653	1.00927	#16	532	734	1.3797	#16	692	768	1.10983	#16	743	798	1.07402
#17	724	72363	99.9489	#17	609	752	1.23481	#17	637	676	1.06122	#17	753	806	1.07039	#17	764	884	1.15707
#18	504	7985	15.8433	#18	619	674	1.08885	#18	544	739	1.35846	#18	706	831	1.17705	#18	743	811	1.09152
#19	473	614	1.2981	#19	566	647	1.14311	#19	614	11976	19.5049	#19	531	687	1.29379	#19	620	709	1.14355
#20	588	665	1.13095	#20	552	674	1.22101	#20	561	633	1.12834	#20	674	739	1.09644	#20	639	651	1.01878
#21	546	703	1.28755	#21	949	1347	1.41939	#21	589	612	1.03905	#21	784	697	0.889031	#21	670	697	1.0403
#22	467	610	1.30621	#22	487	644	1.32238	#22	522	657	1.25862	#22	723	744	1.02905	#22	625	688	1.1008
#23	502	557	1.10956	#23	563	1016	1.80462	#23	636	1638	2.57547	#23	597	629	1.0536	#23	1072	16381	15.2808
#24	475	608	1.28	#24	609	598	0.981938	#24	651	960	1.47465	#24	585	694	1.18632	#24	2069	89712	43.3601
#25	453	615	1.35762	#25	648	645	0.99537	#25	554	547	0.987365	#25	607	790	1.30148	#25	623	815	1.30819
#26	539	768	1.42486	#26	618	655	1.05987	#26	534	659	1.23408	#26	642	671	1.04517	#26	693	740	1.06782
#27	554	643	1.16065	#27	574	694	1.20906	#27	525	630	1.2	#27	564	664	1.1773	#27	686	632	0.921283
#28	553	601	1.0868	#28	570	780	1.36842	#28	481	702	1.45946	#28	617	689	1.11669	#28	613	783	1.27732
#29	511	636	1.24462	#29	658	673	1.0228	#29	554	1656	2.98917	#29	640	689	1.07656	#29	781	1607	2.05762
#30	459	627	1.36601	#30	597	589	0.9866	#30	514	570	1.10895	#30	629	584	0.928458	#30	599	662	1.10518
#31	487	649	1.33265	#31	442	646	1.46154	#31	577	836	1.44887	#31	608	566	0.930921	#31	624	706	1.13141
#32	435	545	1.25287	#32	587	947	1.61329	#32	628	666	1.06051	#32	569	720	1.26538	#32	611	641	1.0491
#33	484	660	1.36364	#33	597	928	1.55444	#33	580	666	1.14828	#33	704	739	1.04972	#33	580	864	1.48966
#34	520	625	1.20192	#34	612	638	1.04248	#34	542	673	1.2417	#34	569	602	1.058	#34	4023	69760	17.3403
#35	468	632	1.35043	#35	580	661	1.13966	#35	594	583	0.981481	#35	646	658	1.01858	#35	611	723	1.18331
#36	424	606	1.42925	#36	503	589	1.17097	#36	521	561	1.07678	#36	708	726	1.02542	#36	591	695	1.17597
#37	480	35237	73.4104	#37	514	668	1.29961	#37	566	2959	5.22792	#37	637	686	1.07692	#37	696	696	1
#38	544	587	1.07904	#38	626	610	0.974441	#38	559	1040	1.86047	#38	746	1018	1.36461	#38	693	673	0.97114
#39	471	19160	40.6794	#39	517	618	1.19536	#39	554	601	1.08484	#39	583	686	1.17667	#39	650	796	1.22462
#40	529	615	1.16257	#40	554	656	1.18412	#40	527	682	1.29412	#40	611	833	1.36334	#40	1083	3306	3.05263
#41	573	604	1.0541	#41	545	749	1.37431	#41	593	674	1.13659	#41	617	768	1.24473	#41	656	696	1.06098
#42	436	618	1.41743	#42	531	675	1.27119	#42	554	571	1.03069	#42	595	720	1.21008	#42	701	644	0.918688
#43	441	538	1.21995	#43	522	685	1.31226	#43	516	666	1.2907	#43	10088	60394	5.98672	#43	598	718	1.20067
#44	543	555	1.0221	#44	711	680	0.956399	#44	560	591	1.05536	#44	593	781	1.31703	#44	636	699	1.09906
#45	1804	131937	73.1358	#45	3757	13488	3.5901	#45	507	642	1.26627	#45	622	706	1.13505	#45	4409	102321	23.2073
#46	507	7285	14.3688	#46	519	606	1.16763	#46	592	529	0.893581	#46	748	969	1.29545	#46	625	688	1.1008
#47	488	545	1.1168	#47	522	607	1.16284	#47	558	592	1.06093	#47	727	996	1.37001	#47	1054	15370	14.5825
#48	550	6325	11.5	#48	536	654	1.22015	#48	524	604	1.15267	#48	540	691	1.27963	#48	620	710	1.14516
#49	550	613	1.11455	#49	561	710	1.2656	#49	503	569	1.13121	#49	638	626	0.981191	#49	573	743	1.29668
#50	475	588	1.23789	#50	514	564	1.09728	#50	559	679	1.21467	#50	619	624	1.00808	#50	590	687	1.16441
#51	594	592	0.996633	#51	481	559	1.16216	#51	548	538	0.981752	#51	626	839	1.34026	#51	1299	5026	3.86913
#52	645	29507	45.7473	#52	546	1119	2.04945	#52	548	608	1.10949	#52	516	562	1.08915	#52	637	647	1.0157
#53	528	692	1.31061	#53	546	540	0.989011	#53	634	705	1.11199	#53	723	644	0.890733	#53	639	706	1.10485
#54	4238	27510	6.49127	#54	520	605	1.16346	#54	514	598	1.16342	#54	638	689	1.07994	#54	621	691	1.11272
#55	467	514	1.10064	#55	546	537	0.983516	#55	555	555	1	#55	586	646	1.10239	#55	679	656	0.966127
#56	519	515	0.992293	#56	504	608	1.20635	#56	512	2590	5.05859	#56	578	679	1.17474	#56	534	708	1.32584
#57	541	595	1.09982	#57	526	623	1.18441	#57	525	664	1.26476	#57	656	669	1.01982	#57	599	717	1.19699
#58	544	518	0.952206	#58	602	581	0.965116	#58	594	594	1	#58	635	701	1.10394	#58	542	584	1.07749
#59	503	588	1.16899	#59	548	749	1.36679	#59	498	632	1.26908	#59	624	612	0.980769	#59	604	659	1.09106
#60	457	570	1.24726	#60	574	2382	4.14983	#60	604	610	1.00993	#60	501	635	1.26747	#60	2484	39461	15.8861
#61	590	15221	25.7983	#61	529	592	1.11909	#61	423	666	1.57447	#61	967	730	0.754912	#61	595	754	1.26723
#62	482	495	1.02697	#62	564	605	1.0727	#62	599	638	1.06511	#62	1308	1275	0.974771	#62	636	726	1.14151
#63	482	587	1.21784	#63	487	517	1.0616	#63	527	551	1.04554	#63	619	632	1.021	#63	605	747	1.23471
#64	449	657	1.46325	#64	574	595	1.03659	#64	643	581	0.903577	#64	641	650	1.01404	#64	587	728	1.2402
#65	558	1578	2.82796	#65	528	609	1.15341	#65	1458	15401	10.5631	#65	536	583	1.08769	#65	619	683	1.10339
#66	568	18007	31.7025	#66	506	615	1.21542	#66	498	656	1.31727	#66	726	664	0.914601	#66	681	2320	3.40675
#67	665	2209	3.3218	#67	510	564	1.10588	#67	562	2327	4.14057	#67	619	599	0.96769	#67	730	707	0.968493
#68	563	585	1.03908	#68	460	598	1.3	#68	557	541	0.971275	#68	499	718	1.43888	#68	529	731	1.38185
#69	550	53679	97.5982	#69	521	760	1.45873	#69	673	846	1.25706	#69	624	698	1.11859	#69	719	734	1.02086
#70	559	1188	2.12522	#70	580	753	1.29828	#70	481	561	1.16632	#70	1590	5583	3.51132	#70	701	1144	1.63195
#71	599	570	0.951586	#71	617	617	1	#71	601	601	1	#71	15343	137748	8.97791	#71	623	579	0.929374
#72	505	584	1.15644	#72	550	614	1.11636	#72	498	596	1.19679	#72	614	754	1.22801	#72	679	660	0.972018
#73	500	479	0.958	#73	481	609	1.26611	#73	569	651	1.14411	#73	598	588	0.983278	#73	657	663	1.00913
#74	472	56136	118.932	#74	538	987	1.83457	#74	568	575	1.01232	#74	1918	9727	5.07143	#74	609	654	1.07389
#75	469	20788	44.3241	#75	1076	1097	1.01952	#75	594	587	0.988215	#75	639	684	1.07042	#75	676	661	0.977811
#76	462	586	1.2684	#76	562	572	1.01779	#76	598	806	1.34783	#76	544	628	1.15441	#76	951	24035	25.2734
#77	521	561	1.07678	#77	478	584	1.22176	#77	662	2804	4.23565	#77	644	687	1.06677	#77	606	622	1.0264
#78	437	511	1.16934	#78	531	589	1.10923	#78	630	5160	8.19048	#78	842	1632	1.93824	#78	684	661	0.966374
#79	496	557	1.12298	#79	495	607	1.22626	#79	540	611	1.13148	#79	598	605	1.01171	#79	569	681	1.19684
#80	546	599	1.09707	#80	471	634	1.34607	#80	570	924	1.62105	#80	635	833	1.31181	#80	613	807	1.31648
#81	4575	52341	11.4407	#81	528	622	1.17803	#81	601	677	1.12646	#81	572	576	1.00699	#81	6190	224352	36.2443
#82	520	636	1.22308	#82	584	601	1.02911	#82	533	594	1.11445	#82	523	646	1.23518	#82	766	6941	9.06136
#83	451	524	1.16186	#83	479	599	1.25052	#83	559	573	1.02504	#83	1322	8409	6.36082	#83	550	604	1.09818
#84	479	497	1.03758	#84	537	549	1.02235	#84	537	524	0.975791	#84	664	670	1.00904	#84	573	622	1.08551
#85	476	558	1.17227	#85	547	576	1.05302	#85	566	583	1.03004	#85	608	623	1.02467	#85	657	650	0.989346
#86	568	3585	6.31162	#86	535	517	0.966355	#86	549	560	1.02004	#86	678	712	1.05015	#86	566	585	1.03357
#87	482	573	1.1888	#87	510	525	1.02941	#87	529	703	1.32892	#87	636	748	1.1761	#87	704	575	0.816761
#88	468	562	1.20085	#88	624	552	0.884615	#88	817	3179	3.89106	#88	691	637	0.921852	#88	590	709	1.20169
#89	541	503	0.92976	#89	587	517	0.88075	#89	507	5152	10.1617	#89	560	683	1.21964	#89	555	579	1.04324
#90	477	587	1.23061	#90	537	492	0.916201	#90	640	500	0.78125	#90	565	554	0.980531

## Sheet: Fig. 4B transformant set A
Sheet 5: luminescence raw counts and their zygotic fold changes over gamete for the experiment in Fig. 4B. Data for negative control strains and blank wells in their plates are also shown. Red shaded box in fold change indicates >4-fold upregulation.
21gr (mt+) transformants	DMT4(−498 to +479) ::cgLuc			21gr (mt+) transformants	DMT4(−498 to +479) ::cgLuc			6145c (mt-) transformants	DMT4(−498 to +479) ::cgLuc			6145c (mt-) transformants	ψ-DMT4(−498 to +479) ::cgLuc
	raw count		fold change		raw count		fold change		raw count		fold change		raw count		fold change
	mixed with mt+ tester	mixed with mt- tester	Zygote/Gamete		mixed with mt+ tester	mixed with mt- tester	Zygote/Gamete		mixed with mt- tester	mixed with mt+ tester	Zygote/Gamete		mixed with mt- tester	mixed with mt+ tester	Zygote/Gamete
negative control strain (non-luciferase transformant) #1	656	644	0.981707	negative control strain (non-luciferase transformant) #1	772	863	1.11788	negative control strain (non-luciferase transformant) #1	706	832	1.17847	negative control strain (non-luciferase transformant) #1	1014	943	0.92998
negative control strain (non-luciferase transformant) #2	589	662	1.12394	negative control strain (non-luciferase transformant) #2	613	849	1.38499	negative control strain (non-luciferase transformant) #2	783	783	1	negative control strain (non-luciferase transformant) #2	950	1105	1.16316
blank well #1	1280	828	0.646875	blank well #1	1273	1071	0.84132	blank well #1	1109	1104	0.995491	blank well #1	964	993	1.03008
#1	596	703	1.17953	#1	695	727	1.04604	#1	662	800	1.20846	#1	978	938	0.9591
#2	551	628	1.13975	#2	685	814	1.18832	#2	600	702	1.17	#2	928	861	0.927802
#3	484	682	1.40909	#3	552	689	1.24819	#3	723	1101	1.52282	#3	806	781	0.968983
#4	472	563	1.1928	#4	607	690	1.13674	#4	695	754	1.08489	#4	762	680	0.892388
#5	542	679	1.25277	#5	716	779	1.08799	#5	595	4582	7.70084	#5	791	3052	3.85841
#6	544	626	1.15074	#6	581	623	1.07229	#6	586	785	1.33959	#6	758	715	0.943272
#7	614	564	0.918567	#7	590	624	1.05763	#7	568	1252	2.20423	#7	609	733	1.20361
#8	572	984	1.72028	#8	514	635	1.23541	#8	701	715	1.01997	#8	695	730	1.05036
#9	540	608	1.12593	#9	606	828	1.36634	#9	676	711	1.05178	#9	777	681	0.876448
#10	521	675	1.29559	#10	593	653	1.10118	#10	573	871	1.52007	#10	660	717	1.08636
#11	436	616	1.41284	#11	597	709	1.1876	#11	618	789	1.2767	#11	801	700	0.873908
#12	535	613	1.14579	#12	571	698	1.22242	#12	614	626	1.01954	#12	817	764	0.935129
#13	624	711	1.13942	#13	591	796	1.34687	#13	818	3785	4.62714	#13	771	764	0.990921
#14	531	522	0.983051	#14	643	705	1.09642	#14	603	705	1.16915	#14	810	865	1.0679
#15	464	636	1.37069	#15	507	676	1.33333	#15	729	1053	1.44444	#15	755	840	1.11258
#16	556	621	1.11691	#16	540	671	1.24259	#16	678	637	0.939528	#16	691	783	1.13314
#17	516	548	1.06202	#17	574	676	1.1777	#17	775	691	0.891613	#17	803	696	0.86675
#18	531	573	1.0791	#18	667	672	1.0075	#18	606	780	1.28713	#18	828	739	0.892512
#19	584	610	1.04452	#19	496	626	1.2621	#19	560	594	1.06071	#19	803	793	0.987547
#20	551	570	1.03448	#20	527	686	1.30171	#20	608	597	0.981908	#20	719	1368	1.90264
#21	578	2251	3.89446	#21	611	750	1.2275	#21	603	634	1.05141	#21	731	677	0.926129
#22	549	851	1.55009	#22	588	837	1.42347	#22	557	607	1.08977	#22	655	705	1.07634
#23	527	765	1.45161	#23	548	746	1.36131	#23	801	2359	2.94507	#23	697	723	1.0373
#24	582	640	1.09966	#24	635	837	1.31811	#24	575	610	1.06087	#24	6197	13779	2.2235
#25	485	3359	6.92577	#25	509	596	1.17092	#25	597	667	1.11725	#25	652	593	0.909509
#26	481	631	1.31185	#26	518	604	1.16602	#26	628	597	0.950637	#26	695	701	1.00863
#27	478	562	1.17573	#27	605	580	0.958678	#27	655	584	0.891603	#27	648	685	1.0571
#28	479	660	1.37787	#28	569	677	1.18981	#28	622	668	1.07395	#28	738	639	0.865854
#29	418	1090	2.60766	#29	504	651	1.29167	#29	619	612	0.988691	#29	691	638	0.9233
#30	537	513	0.955307	#30	500	572	1.144	#30	556	598	1.07554	#30	673	667	0.991085
#31	476	537	1.12815	#31	597	594	0.994975	#31	599	589	0.983306	#31	591	648	1.09645
#32	538	586	1.08922	#32	661	611	0.924357	#32	667	1423	2.13343	#32	665	625	0.93985
#33	596	606	1.01678	#33	500	574	1.148	#33	591	820	1.38748	#33	702	697	0.992877
#34	487	495	1.01643	#34	589	619	1.05093	#34	663	659	0.993967	#34	661	1045	1.58094
#35	461	534	1.15835	#35	486	657	1.35185	#35	584	560	0.958904	#35	665	623	0.936842
#36	580	551	0.95	#36	470	568	1.20851	#36	526	617	1.173	#36	642	634	0.987539
#37	507	570	1.12426	#37	578	575	0.99481	#37	535	540	1.00935	#37	653	632	0.967841
#38	530	595	1.12264	#38	510	623	1.22157	#38	532	571	1.07331	#38	691	658	0.952243
#39	461	563	1.22126	#39	557	549	0.985637	#39	568	626	1.10211	#39	731	691	0.94528
#40	547	538	0.983547	#40	569	586	1.02988	#40	637	602	0.945055	#40	706	1060	1.50142
#41	564	652	1.15603	#41	460	2678	5.82174	#41	561	845	1.50624	#41	677	638	0.942393
#42	549	6424	11.7013	#42	526	925	1.75856	#42	522	627	1.20115	#42	557	742	1.33214
#43	461	11233	24.3666	#43	595	608	1.02185	#43	625	541	0.8656	#43	670	1520	2.26866
#44	555	554	0.998198	#44	553	521	0.942134	#44	587	624	1.06303	#44	643	678	1.05443
#45	441	564	1.27891	#45	560	626	1.11786	#45	553	572	1.03436	#45	607	655	1.07908
#46	487	603	1.23819	#46	598	595	0.994983	#46	620	614	0.990323	#46	710	678	0.95493
#47	543	487	0.896869	#47	558	532	0.953405	#47	522	673	1.28927	#47	627	680	1.08453
#48	458	563	1.22926	#48	494	601	1.2166	#48	579	789	1.36269	#48	618	689	1.11489
#49	427	503	1.17799	#49	525	562	1.07048	#49	524	530	1.01145	#49	736	701	0.952446
#50	486	561	1.15432	#50	450	639	1.42	#50	512	632	1.23438	#50	719	608	0.845619
#51	531	775	1.45951	#51	1462	6400	4.37756	#51	540	588	1.08889	#51	738	1145	1.55149
#52	548	431	0.786496	#52	840	4820	5.7381	#52	574	666	1.16028	#52	707	662	0.936351
#53	563	512	0.909414	#53	526	577	1.09696	#53	520	9946	19.1269	#53	676	617	0.912722
#54	519	2662	5.12909	#54	561	595	1.06061	#54	524	575	1.09733	#54	590	645	1.09322
#55	568	519	0.913732	#55	1000	846	0.846	#55	537	528	0.98324	#55	639	669	1.04695
#56	525	597	1.13714	#56	501	662	1.32136	#56	600	782	1.30333	#56	705	587	0.832624
#57	536	1623	3.02799	#57	627	529	0.8437	#57	578	807	1.39619	#57	663	555	0.837104
#58	544	631	1.15993	#58	974	5399	5.54312	#58	531	576	1.08475	#58	630	631	1.00159
#59	438	4228	9.65297	#59	529	515	0.973535	#59	594	4370	7.3569	#59	605	758	1.25289
#60	545	2091	3.8367	#60	574	556	0.968641	#60	575	675	1.17391	#60	1188	872	0.734007
#61	569	626	1.10018	#61	488	535	1.09631	#61	611	1072	1.7545	#61	615	678	1.10244
#62	552	581	1.05254	#62	479	567	1.18372	#62	575	610	1.06087	#62	680	613	0.901471
#63	491	565	1.15071	#63	488	597	1.22336	#63	555	681	1.22703	#63	652	661	1.0138
#64	492	609	1.2378	#64	541	676	1.24954	#64	624	560	0.897436	#64	632	609	0.963608
#65	499	614	1.23046	#65	552	671	1.21558	#65	536	692	1.29104	#65	1559	4158	2.66709
#66	457	2217	4.8512	#66	563	569	1.01066	#66	543	1815	3.34254	#66	606	640	1.05611
#67	547	583	1.06581	#67	480	581	1.21042	#67	649	8118	12.5085	#67	573	605	1.05585
#68	482	617	1.28008	#68	499	617	1.23647	#68	83081	1169918	14.0817	#68	838	5351	6.38544
#69	562	536	0.953737	#69	568	793	1.39613	#69	554	1510	2.72563	#69	657	688	1.04718
#70	455	584	1.28352	#70	509	581	1.14145	#70	591	15665	26.5059	#70	585	763	1.30427
#71	478	865	1.80962	#71	638	616	0.965517	#71	491	613	1.24847	#71	654	649	0.992355
#72	404	595	1.47277	#72	497	548	1.10262	#72	627	602	0.960128	#72	607	645	1.0626
#73	525	877	1.67048	#73	567	534	0.941799	#73	877	2577	2.93843	#73	631	571	0.904913
#74	455	601	1.32088	#74	452	516	1.14159	#74	620	734	1.18387	#74	733	725	0.989086
#75	450	517	1.14889	#75	515	566	1.09903	#75	595	567	0.952941	#75	674	672	0.997033
#76	479	5174	10.8017	#76	507	537	1.05917	#76	624	599	0.959936	#76	571	616	1.07881
#77	498	590	1.18474	#77	507	524	1.03353	#77	535	607	1.13458	#77	693	1041	1.50216
#78	479	480	1.00209	#78	518	769	1.48456	#78	594	5100	8.58586	#78	697	645	0.925395
#79	534	534	1	#79	568	2831	4.98415	#79	541	609	1.12569	#79	655	640	0.977099
#80	537	3818	7.10987	#80	626	861	1.3754	#80	557	766	1.37522	#80	665	574	0.863158
#81	455	542	1.19121	#81	540	563	1.04259	#81	563	555	0.98579	#81	726	578	0.796143
#82	494	564	1.1417	#82	594	476	0.801347	#82	529	1050	1.98488	#82	605	592	0.978512
#83	522	514	0.984674	#83	528	496	0.939394	#83	505	611	1.2099	#83	639	528	0.826291
#84	502	638	1.27092	#84	507	577	1.13807	#84	557	568	1.01975	#84	611	627	1.02619
#85	2582	20045	7.76336	#85	505	542	1.07327	#85	559	677	1.21109	#85	630	652	1.03492
#86	500	494	0.988	#86	460	512	1.11304	#86	570	589	1.03333	#86	669	645	0.964126
#87	527	526	0.998102	#87	542	496	0.915129	#87	537	5334	9.93296	#87	646	802	1.24149
#88	481	957	1.9896	#88	602	555	0.921927	#88	535	567	1.05981	#88	617	689	1.11669
#89	533	501	0.939962	#89	520	472	0.907692	#89	603	19392	32.1592	#89	602	1185	1.96844
#90	451	481	1.06652	#90	458	570	1.24454	#90	583	580	0.994854	#90	629	588	0.934817

## Sheet: Fig. 4B transformant set B
Sheet 6: luminescence raw counts and their zygotic fold changes over gamete for the experiment in Fig. 4B. Data for negative control strains and blank wells in their plates are also shown. Red shaded box in fold change indicates >4-fold upregulation.
21gr (mt+) transformants	DMT4(−498 to +479) ::cgLuc			21gr (mt+) transformants	ψ-DMT4(−498 to +479) ::cgLuc			6145c (mt-) transformants	DMT4(−498 to +479) ::cgLuc			6145c (mt-) transformants	ψ-DMT4(−498 to +479) ::cgLuc
	raw count		fold change		raw count		fold change		raw count		fold change		raw count		fold change
	mixed with mt+ tester	mixed with mt- tester	Zygote/Gamete		mixed with mt+ tester	mixed with mt- tester	Zygote/Gamete		mixed with mt- tester	mixed with mt+ tester	Zygote/Gamete		mixed with mt- tester	mixed with mt+ tester	Zygote/Gamete
negative control strain (non-luciferase transformant) #1	818	835	1.02078	negative control strain (non-luciferase transformant) #1	716	812	1.13408	negative control strain (non-luciferase transformant) #1	920	828	0.9	negative control strain (non-luciferase transformant) #1	1161	814	0.70112
negative control strain (non-luciferase transformant) #2	734	843	1.1485	negative control strain (non-luciferase transformant) #2	668	743	1.11228	negative control strain (non-luciferase transformant) #2	800	751	0.93875	negative control strain (non-luciferase transformant) #2	1030	897	0.870874
blank well #1	1353	1295	0.957132	blank well #1	1544	1228	0.795337	blank well #1	1190	1159	0.97395	blank well #1	1372	1168	0.851312
#1	724	1118	1.5442	#1	646	758	1.17337	#1	724	794	1.09669	#1	1049	5380	5.12869
#2	614	666	1.08469	#2	615	810	1.31707	#2	750	686	0.914667	#2	939	792	0.84345
#3	628	30490	48.551	#3	645	760	1.17829	#3	705	764	1.08369	#3	913	780	0.854326
#4	577	668	1.15771	#4	614	646	1.05212	#4	644	777	1.20652	#4	977	687	0.703173
#5	648	677	1.04475	#5	570	668	1.17193	#5	2235	4218	1.88725	#5	810	742	0.916049
#6	501	727	1.4511	#6	656	590	0.89939	#6	678	1050	1.54867	#6	806	822	1.01985
#7	604	671	1.11093	#7	694	556	0.801153	#7	573	640	1.11693	#7	675	739	1.09481
#8	681	617	0.906021	#8	540	607	1.12407	#8	684	640	0.935673	#8	774	1367	1.76615
#9	554	1419	2.56137	#9	459	592	1.28976	#9	766	608	0.793734	#9	696	860	1.23563
#10	526	979	1.86122	#10	525	561	1.06857	#10	679	606	0.892489	#10	744	704	0.946237
#11	629	587	0.933227	#11	492	610	1.23984	#11	629	669	1.06359	#11	695	902	1.29784
#12	562	614	1.09253	#12	583	618	1.06003	#12	619	734	1.18578	#12	774	725	0.936693
#13	559	806	1.44186	#13	682	636	0.932551	#13	673	668	0.992571	#13	876	931	1.06279
#14	651	28476	43.7419	#14	658	1825	2.77356	#14	578	734	1.2699	#14	741	720	0.97166
#15	557	702	1.26032	#15	562	646	1.14947	#15	634	1094	1.72555	#15	890	766	0.860674
#16	540	2300	4.25926	#16	725	883	1.21793	#16	624	626	1.00321	#16	785	715	0.910828
#17	556	669	1.20324	#17	745	632	0.848322	#17	694	787	1.13401	#17	833	729	0.87515
#18	619	645	1.042	#18	566	1217	2.15018	#18	703	703	1	#18	749	7245	9.6729
#19	533	567	1.06379	#19	540	583	1.07963	#19	552	566	1.02536	#19	685	737	1.07591
#20	527	594	1.12713	#20	568	580	1.02113	#20	643	652	1.014	#20	686	1605	2.33965
#21	573	684	1.19372	#21	550	551	1.00182	#21	706	648	0.917847	#21	719	717	0.997218
#22	520	580	1.11538	#22	550	636	1.15636	#22	614	683	1.11238	#22	707	704	0.995757
#23	525	17064	32.5029	#23	607	668	1.10049	#23	650	3305	5.08462	#23	690	768	1.11304
#24	509	602	1.18271	#24	618	689	1.11489	#24	648	696	1.07407	#24	744	718	0.965054
#25	531	631	1.18832	#25	530	636	1.2	#25	612	577	0.94281	#25	699	720	1.03004
#26	503	585	1.16302	#26	533	587	1.10131	#26	536	1970	3.67537	#26	697	658	0.944046
#27	633	601	0.949447	#27	598	565	0.944816	#27	666	7769	11.6652	#27	737	1195	1.62144
#28	502	613	1.22112	#28	571	869	1.52189	#28	579	618	1.06736	#28	686	2222	3.23907
#29	508	627	1.23425	#29	566	603	1.06537	#29	571	570	0.998249	#29	635	732	1.15276
#30	536	486	0.906716	#30	506	560	1.10672	#30	632	590	0.933544	#30	637	746	1.17111
#31	500	518	1.036	#31	578	598	1.0346	#31	492	579	1.17683	#31	679	743	1.09426
#32	466	4060	8.71245	#32	538	547	1.01673	#32	557	569	1.02154	#32	701	697	0.994294
#33	583	535	0.917667	#33	484	539	1.11364	#33	588	605	1.02891	#33	702	766	1.09117
#34	549	540	0.983607	#34	531	590	1.11111	#34	539	594	1.10204	#34	587	897	1.52811
#35	550	559	1.01636	#35	623	660	1.05939	#35	576	533	0.925347	#35	698	723	1.03582
#36	432	553	1.28009	#36	547	619	1.13163	#36	592	7127	12.0389	#36	632	664	1.05063
#37	572	673	1.17657	#37	496	557	1.12298	#37	572	508	0.888112	#37	688	735	1.06831
#38	544	528	0.970588	#38	585	595	1.01709	#38	566	594	1.04947	#38	688	722	1.04942
#39	493	537	1.08925	#39	514	553	1.07588	#39	591	638	1.07953	#39	712	706	0.991573
#40	466	555	1.19099	#40	546	1158	2.12088	#40	565	4183	7.40354	#40	5360	6780	1.26493
#41	624	48136	77.141	#41	585	577	0.986325	#41	572	558	0.975524	#41	728	658	0.903846
#42	522	514	0.984674	#42	546	548	1.00366	#42	551	576	1.04537	#42	772	715	0.926166
#43	469	1050	2.23881	#43	506	555	1.09684	#43	561	567	1.0107	#43	619	715	1.15509
#44	503	564	1.12127	#44	580	526	0.906897	#44	562	664	1.18149	#44	718	629	0.876045
#45	502	4395	8.75498	#45	473	525	1.10994	#45	622	522	0.839228	#45	609	676	1.11002
#46	500	1026	2.052	#46	505	625	1.23762	#46	598	591	0.988294	#46	659	673	1.02124
#47	485	566	1.16701	#47	607	582	0.958814	#47	648	1278	1.97222	#47	705	639	0.906383
#48	465	559	1.20215	#48	525	505	0.961905	#48	596	875	1.46812	#48	580	693	1.19483
#49	532	535	1.00564	#49	525	613	1.16762	#49	638	612	0.959248	#49	596	1201	2.0151
#50	524	550	1.04962	#50	517	604	1.16828	#50	591	569	0.962775	#50	678	691	1.01917
#51	524	577	1.10115	#51	455	614	1.34945	#51	688	1006	1.46221	#51	657	684	1.0411
#52	531	582	1.09605	#52	557	521	0.935368	#52	613	787	1.28385	#52	712	1344	1.88764
#53	448	1872	4.17857	#53	594	667	1.1229	#53	541	770	1.42329	#53	659	657	0.996965
#54	529	567	1.07183	#54	561	687	1.2246	#54	624	522	0.836538	#54	627	654	1.04306
#55	582	2932	5.0378	#55	530	517	0.975472	#55	562	547	0.97331	#55	698	678	0.971347
#56	457	487	1.06565	#56	487	586	1.20329	#56	607	642	1.05766	#56	692	673	0.972543
#57	519	590	1.1368	#57	584	650	1.11301	#57	689	581	0.843251	#57	766	652	0.851175
#58	609	496	0.81445	#58	509	509	1	#58	658	761	1.15653	#58	708	715	1.00989
#59	498	524	1.05221	#59	502	604	1.20319	#59	553	576	1.04159	#59	658	642	0.975684
#60	466	596	1.27897	#60	496	555	1.11895	#60	633	666	1.05213	#60	702	687	0.978632
#61	570	561	0.984211	#61	526	533	1.01331	#61	656	556	0.847561	#61	563	634	1.12611
#62	507	580	1.14398	#62	490	484	0.987755	#62	546	554	1.01465	#62	580	649	1.11897
#63	488	670	1.37295	#63	528	537	1.01705	#63	546	692	1.2674	#63	761	855	1.12352
#64	566	528	0.932862	#64	500	513	1.026	#64	565	577	1.02124	#64	612	727	1.18791
#65	498	643	1.29116	#65	498	569	1.14257	#65	538	773	1.4368	#65	701	693	0.988588
#66	511	571	1.11742	#66	688	4851	7.05087	#66	652	569	0.872699	#66	658	714	1.08511
#67	496	6383	12.869	#67	516	487	0.943798	#67	546	532	0.974359	#67	668	645	0.965569
#68	651	686	1.05376	#68	462	471	1.01948	#68	583	639	1.09605	#68	638	671	1.05172
#69	505	556	1.10099	#69	571	594	1.04028	#69	551	4214	7.64791	#69	691	757	1.09551
#70	503	658	1.30815	#70	496	618	1.24597	#70	594	603	1.01515	#70	797	610	0.76537
#71	481	538	1.1185	#71	524	513	0.979008	#71	550	10021	18.22	#71	688	657	0.954942
#72	506	554	1.09486	#72	521	636	1.22073	#72	569	597	1.04921	#72	685	657	0.959124
#73	449	2464	5.48775	#73	489	1181	2.41513	#73	529	579	1.09452	#73	699	672	0.961373
#74	446	2916	6.53812	#74	517	517	1	#74	504	587	1.16468	#74	637	623	0.978022
#75	446	521	1.16816	#75	546	568	1.04029	#75	573	643	1.12216	#75	615	640	1.04065
#76	465	551	1.18495	#76	550	550	1	#76	562	5523	9.8274	#76	644	1312	2.03727
#77	457	545	1.19256	#77	463	541	1.16847	#77	566	561	0.991166	#77	560	624	1.11429
#78	456	464	1.01754	#78	490	507	1.03469	#78	529	547	1.03403	#78	664	647	0.974398
#79	488	498	1.02049	#79	510	490	0.960784	#79	532	514	0.966165	#79	705	717	1.01702
#80	500	562	1.124	#80	500	495	0.99	#80	502	507	1.00996	#80	617	732	1.18639
#81	578	533	0.922145	#81	492	543	1.10366	#81	513	577	1.12476	#81	616	702	1.13961
#82	542	471	0.869004	#82	509	709	1.39293	#82	546	640	1.17216	#82	641	646	1.0078
#83	499	546	1.09419	#83	541	585	1.08133	#83	525	582	1.10857	#83	641	627	0.978159
#84	526	506	0.961977	#84	461	468	1.01518	#84	564	517	0.916667	#84	668	821	1.22904
#85	500	639	1.278	#85	526	541	1.02852	#85	619	771	1.24556	#85	562	644	1.14591
#86	419	75546	180.301	#86	475	607	1.27789	#86	551	544	0.987296	#86	790	676	0.855696
#87	471	512	1.08705	#87	589	527	0.894737	#87	563	613	1.08881	#87	728	654	0.898352
#88	473	11821	24.9915	#88	521	571	1.09597	#88	537	620	1.15456	#88	735	5653	7.69116
#89	517	517	1	#89	568	1095	1.92782	#89	506	552	1.09091	#89	635	742	1.1685
#90	449	488	1.08686	#90	495	533	1.07677	#90	636	3714	5.83962	#90	638	639	1.00157

## Sheet: Fig. 5C-E
Sheet 7: luminescence raw counts and their zygotic fold changes over gamete for the experiment in Fig. 6C-E. Data for negative control strains and blank wells in their plates are also shown. Red shaded box in fold change indicates >4-fold upregulation.
6145c (mt-) transformants	ZYS3p::cgLuc
	raw count			fold change
	mixed with WT mt- tester	mixed with WT mt+ tester	mixed with gsp1 mt+ tester	WT Zygote/Gamete	gsp1 Zygote/Gamete
blank well #1	972	1040	934	1.06996	0.960905
negative control strain (non-luciferase transformant) #2	703	594	563	0.84495	0.800853
#1	894	7898	844	8.83445	0.944072
#2	735	11263	760	15.3238	1.03401
#3	885	19783	1017	22.3537	1.14915
6145c (mt-) transformants	DMT4::cgLuc (in the same well as ZYS3p::cgLuc)
	raw count			fold change
	mixed with WT mt- tester	mixed with WT mt+ tester	mixed with gsp1 mt+ tester	WT Zygote/Gamete	gsp1 Zygote/Gamete
#1	689	7155	676	10.3846	0.981132
#2	903	44247	24949	49	27.629
#3	568	3966	604	6.98239	1.06338
#4	580	6569	726	11.3259	1.25172
6145c (mt-) transformants	ZYRE::TUB2p::cgLuc
	raw count			fold change
	mixed with WT mt- tester	mixed with WT mt+ tester	mixed with gsp1 mt+ tester	WT Zygote/Gamete	gsp1 Zygote/Gamete
negative control strain (non-luciferase transformant) #1	801	1159	941	1.44694	1.17478
negative control strain (non-luciferase transformant) #2	835	969	858	1.16048	1.02754
blank well #1	1116	1145	1109	1.02599	0.993728
#1	951	20238	2470	21.2808	2.59727
#2	10331	93826	83159	9.08199	8.04946
#3	944	46327	3182	49.0752	3.37076
#4	967	9581	1311	9.90796	1.35574
#5	1521	6683	8211	4.39382	5.39842
#6	711	3870	793	5.44304	1.11533
#7	691	3748	1068	5.42402	1.54559
#8	1309	20816	6343	15.9022	4.84568
#9	1253	14097	6147	11.2506	4.90583
#10	868	4047	1161	4.66244	1.33756
